# Supplementary material for: Assessment of a novel scanner-supported system for processing of child health and immunization data in Uganda
Source: BMC Health Serv Res. 2020 Apr 29;20:367. doi: 10.1186/s12913-020-05242-1 (PMC7191783; doi:10.1186/s12913-020-05242-1)
Supplement: Supplementary file 5 — Additional file 5. Time motion data. Raw data for time-motion analysis. [file 12913_2020_5242_MOESM5_ESM.xlsx]

## Sheet: Full dataset
ID	District	Health facility	Subject	Category	Tally	Duration Operation	Duration Added	Follow up visit/child when possible	HH:MM:SS	Timestamp
1	Dokolo	HC 3	HC3/HW1	New Child	1				00:00:00	2017-02-24 10:07:26
2	Dokolo	HC 3	HC3/HW1	Documentation 1st Visit	1	start			00:00:00	2017-02-24 10:07:28
3	Dokolo	HC 3	HC3/HW1	Documentation 1st Visit	1	stop	6		00:00:06	2017-02-24 10:07:33
4	Dokolo	HC 3	HC3/other	New Child	1				00:00:00	2017-02-24 10:07:46
5	Dokolo	HC 3	HC3/HW1	Documentation 1st Visit	2	start			00:00:00	2017-02-24 10:08:54
6	Dokolo	HC 3	HC3/HW1	Documentation 1st Visit	2	stop	127		00:02:07	2017-02-24 10:11:00
7	Dokolo	HC 3	HC3/HW1	Documentation 1st Visit	3	start			00:00:00	2017-02-24 10:11:42
8	Dokolo	HC 3	HC3/HW1	Documentation 1st Visit	3	stop	234		00:03:54	2017-02-24 10:15:37
9	Dokolo	HC 3	HC3/HW1	New Child	2				00:00:00	2017-02-24 10:19:05
10	Dokolo	HC 3	HC3/HW2	New Child	1				00:00:00	2017-02-24 10:20:19
11	Dokolo	HC 3	HC3/HW2	Documentation 1st Visit	1	start			00:00:00	2017-02-24 10:20:21
12	Dokolo	HC 3	HC3/HW2	Documentation 1st Visit	1	stop	233		00:03:53	2017-02-24 10:24:14
13	Dokolo	HC 3	HC3/HW2	New Child	2				00:00:00	2017-02-24 10:25:04
14	Dokolo	HC 3	HC3/HW2	Documentation Follow Up	1	start			00:00:00	2017-02-24 10:25:05
15	Dokolo	HC 3	HC3/HW2	Documentation Follow Up	1	stop	87		00:01:27	2017-02-24 10:26:31
16	Dokolo	HC 3	HC3/HW2	New Child	3				00:00:00	2017-02-24 10:26:32
17	Dokolo	HC 3	HC3/HW2	Documentation Follow Up	2	start			00:00:00	2017-02-24 10:26:34
18	Dokolo	HC 3	HC3/HW2	Documentation Follow Up	2	stop	67		00:01:07	2017-02-24 10:27:41
19	Dokolo	HC 3	HC3/HW1	New Child	3				00:00:00	2017-02-24 10:27:41
20	Dokolo	HC 3	HC3/HW1	Documentation Follow Up	1	start			00:00:00	2017-02-24 10:27:45
21	Dokolo	HC 3	HC3/HW2	New Child	4				00:00:00	2017-02-24 10:27:55
22	Dokolo	HC 3	HC3/HW2	Documentation Follow Up	3	start			00:00:00	2017-02-24 10:27:57
23	Dokolo	HC 3	HC3/HW1	Documentation Follow Up	1	stop	44		00:00:44	2017-02-24 10:28:29
24	Dokolo	HC 3	HC3/HW1	Documentation Follow Up	2	start			00:00:00	2017-02-24 10:29:07
25	Dokolo	HC 3	HC3/HW1	Documentation Follow Up	2	stop	22		00:00:22	2017-02-24 10:29:29
26	Dokolo	HC 3	HC3/HW2	Documentation Follow Up	3	stop	117		00:01:57	2017-02-24 10:29:54
27	Dokolo	HC 3	HC3/HW1	New Child	4				00:00:00	2017-02-24 10:30:07
28	Dokolo	HC 3	HC3/HW1	Documentation Follow Up	3	start			00:00:00	2017-02-24 10:30:08
29	Dokolo	HC 3	HC3/HW2	New Child	5				00:00:00	2017-02-24 10:31:18
30	Dokolo	HC 3	HC3/HW2	Documentation Follow Up	4	start			00:00:00	2017-02-24 10:31:26
31	Dokolo	HC 3	HC3/HW1	Documentation Follow Up	3	stop	101		00:01:41	2017-02-24 10:31:49
32	Dokolo	HC 3	HC3/HW1	New Child	5				00:00:00	2017-02-24 10:32:19
33	Dokolo	HC 3	HC3/HW2	Documentation Follow Up	4	stop	59		00:00:59	2017-02-24 10:32:25
34	Dokolo	HC 3	HC3/HW2	New Child	6				00:00:00	2017-02-24 10:32:35
35	Dokolo	HC 3	HC3/HW2	Documentation Follow Up	5	start			00:00:00	2017-02-24 10:32:37
36	Dokolo	HC 3	HC3/HW1	Documentation Follow Up	4	start			00:00:00	2017-02-24 10:32:44
37	Dokolo	HC 3	HC3/HW2	Documentation Follow Up	5	stop	14		00:00:14	2017-02-24 10:32:52
38	Dokolo	HC 3	HC3/HW1	Documentation Follow Up	4	stop	32		00:00:32	2017-02-24 10:33:16
39	Dokolo	HC 3	HC3/HW2	New Child	7				00:00:00	2017-02-24 10:33:20
40	Dokolo	HC 3	HC3/HW2	Documentation Follow Up	6	start			00:00:00	2017-02-24 10:33:21
41	Dokolo	HC 3	HC3/HW1	New Child	6				00:00:00	2017-02-24 10:33:46
42	Dokolo	HC 3	HC3/HW1	Documentation Follow Up	5	start			00:00:00	2017-02-24 10:33:47
43	Dokolo	HC 3	HC3/HW2	Documentation Follow Up	6	stop	41		00:00:41	2017-02-24 10:34:02
44	Dokolo	HC 3	HC3/HW1	Documentation Follow Up	5	stop	23		00:00:23	2017-02-24 10:34:10
45	Dokolo	HC 3	HC3/HW2	New Child	8				00:00:00	2017-02-24 10:34:22
46	Dokolo	HC 3	HC3/HW2	Documentation Follow Up	7	start			00:00:00	2017-02-24 10:34:26
47	Dokolo	HC 3	HC3/HW2	Documentation Follow Up	7	stop	51		00:00:51	2017-02-24 10:35:17
48	Dokolo	HC 3	HC3/HW2	New Child	9				00:00:00	2017-02-24 10:35:34
49	Dokolo	HC 3	HC3/HW2	Documentation 1st Visit	2	start			00:00:00	2017-02-24 10:35:34
50	Dokolo	HC 3	HC3/HW1	New Child	7				00:00:00	2017-02-24 10:36:57
51	Dokolo	HC 3	HC3/HW1	Documentation Follow Up	6	start			00:00:00	2017-02-24 10:37:02
52	Dokolo	HC 3	HC3/HW1	Documentation Follow Up	6	stop	20		00:00:20	2017-02-24 10:37:23
53	Dokolo	HC 3	HC3/HW1	Documentation Follow Up	7	start			00:00:00	2017-02-24 10:37:35
54	Dokolo	HC 3	HC3/HW1	Documentation Follow Up	7	stop	53		00:00:53	2017-02-24 10:38:28
55	Dokolo	HC 3	HC3/HW2	Documentation 1st Visit	2	stop	196		00:03:16	2017-02-24 10:38:50
56	Dokolo	HC 3	HC3/HW2	New Child	10				00:00:00	2017-02-24 10:39:02
57	Dokolo	HC 3	HC3/HW2	Documentation Follow Up	8	start			00:00:00	2017-02-24 10:39:05
58	Dokolo	HC 3	HC3/HW1	New Child	8				00:00:00	2017-02-24 10:39:15
59	Dokolo	HC 3	HC3/HW1	Documentation Follow Up	8	start			00:00:00	2017-02-24 10:39:17
60	Dokolo	HC 3	HC3/HW2	Documentation Follow Up	8	stop	20		00:00:20	2017-02-24 10:39:25
61	Dokolo	HC 3	HC3/HW2	New Child	11				00:00:00	2017-02-24 10:39:37
62	Dokolo	HC 3	HC3/HW2	Documentation Follow Up	9	start			00:00:00	2017-02-24 10:39:44
63	Dokolo	HC 3	HC3/HW1	Documentation Follow Up	8	stop	35		00:00:35	2017-02-24 10:39:52
64	Dokolo	HC 3	HC3/HW1	Documentation Follow Up	9	start			00:00:00	2017-02-24 10:40:33
65	Dokolo	HC 3	HC3/HW1	Documentation Follow Up	9	stop	9		00:00:09	2017-02-24 10:40:42
66	Dokolo	HC 3	HC3/HW2	Documentation Follow Up	9	stop	60		00:01:00	2017-02-24 10:40:45
67	Dokolo	HC 3	HC3/HW1	New Child	9				00:00:00	2017-02-24 10:41:01
68	Dokolo	HC 3	HC3/HW1	Documentation Follow Up	10	start			00:00:00	2017-02-24 10:41:04
69	Dokolo	HC 3	HC3/HW1	Documentation Follow Up	10	stop	43		00:00:43	2017-02-24 10:41:48
70	Dokolo	HC 3	HC3/HW2	New Child	12				00:00:00	2017-02-24 10:41:56
71	Dokolo	HC 3	HC3/HW2	Documentation Follow Up	10	start			00:00:00	2017-02-24 10:41:56
72	Dokolo	HC 3	HC3/HW1	Documentation Follow Up	11	start			00:00:00	2017-02-24 10:42:24
73	Dokolo	HC 3	HC3/HW1	Documentation Follow Up	11	stop	14		00:00:14	2017-02-24 10:42:38
74	Dokolo	HC 3	HC3/HW2	Documentation Follow Up	10	stop	71		00:01:11	2017-02-24 10:43:07
75	Dokolo	HC 3	HC3/HW1	New Child	10				00:00:00	2017-02-24 10:43:09
76	Dokolo	HC 3	HC3/HW1	Documentation Follow Up	12	start			00:00:00	2017-02-24 10:43:10
77	Dokolo	HC 3	HC3/HW2	New Child	13				00:00:00	2017-02-24 10:43:13
78	Dokolo	HC 3	HC3/HW2	Documentation Follow Up	11	start			00:00:00	2017-02-24 10:43:14
79	Dokolo	HC 3	HC3/HW2	Documentation Follow Up	11	stop	22		00:00:22	2017-02-24 10:43:36
80	Dokolo	HC 3	HC3/HW2	New Child	14				00:00:00	2017-02-24 10:43:43
81	Dokolo	HC 3	HC3/HW2	Documentation Follow Up	12	start			00:00:00	2017-02-24 10:43:44
82	Dokolo	HC 3	HC3/HW2	Documentation Follow Up	12	stop	7		00:00:07	2017-02-24 10:43:51
83	Dokolo	HC 3	HC3/HW1	Documentation Follow Up	12	stop	46		00:00:46	2017-02-24 10:43:56
84	Dokolo	HC 3	HC3/HW2	New Child	15				00:00:00	2017-02-24 10:44:55
85	Dokolo	HC 3	HC3/HW2	Documentation 1st Visit	3	start			00:00:00	2017-02-24 10:44:58
86	Dokolo	HC 3	HC3/HW1	New Child	11				00:00:00	2017-02-24 10:47:02
87	Dokolo	HC 3	HC3/HW1	Documentation Follow Up	13	start			00:00:00	2017-02-24 10:47:03
88	Dokolo	HC 3	HC3/HW1	Documentation Follow Up	13	stop	2		00:00:02	2017-02-24 10:47:05
89	Dokolo	HC 3	HC3/HW2	Documentation 1st Visit	3	stop	198		00:03:18	2017-02-24 10:48:16
90	Dokolo	HC 3	HC3/HW1	Documentation 1st Visit	4	start			00:00:00	2017-02-24 10:48:26
91	Dokolo	HC 3	HC3/HW1	Documentation 1st Visit	4	stop	8		00:00:08	2017-02-24 10:48:35
92	Dokolo	HC 3	HC3/HW1	Documentation 1st Visit	5	start			00:00:00	2017-02-24 10:49:00
93	Dokolo	HC 3	HC3/HW1	Documentation 1st Visit	5	stop	47		00:00:47	2017-02-24 10:49:47
94	Dokolo	HC 3	HC3/HW1	New Child	12				00:00:00	2017-02-24 10:50:32
95	Dokolo	HC 3	HC3/HW1	Documentation 1st Visit	6	start			00:00:00	2017-02-24 10:50:33
96	Dokolo	HC 3	HC3/HW1	Documentation 1st Visit	6	stop	1		00:00:01	2017-02-24 10:50:34
97	Dokolo	HC 3	HC3/HW1	Documentation 1st Visit	7	start			00:00:00	2017-02-24 10:50:35
98	Dokolo	HC 3	HC3/HW2	Documentation 1st Visit	4	start			00:00:00	2017-02-24 10:50:52
99	Dokolo	HC 3	HC3/HW2	Documentation 1st Visit	4	stop	43		00:00:43	2017-02-24 10:51:35
100	Dokolo	HC 3	HC3/HW1	Documentation 1st Visit	7	stop	83		00:01:23	2017-02-24 10:51:58
101	Dokolo	HC 3	HC3/HW1	New Child	13				00:00:00	2017-02-24 10:52:29
102	Dokolo	HC 3	HC3/HW1	Documentation Follow Up	14	start			00:00:00	2017-02-24 10:52:32
103	Dokolo	HC 3	HC3/HW1	Documentation Follow Up	14	stop	26		00:00:26	2017-02-24 10:52:59
104	Dokolo	HC 3	HC3/HW2	New Child	16				00:00:00	2017-02-24 10:53:16
105	Dokolo	HC 3	HC3/HW2	Documentation Follow Up	13	start			00:00:00	2017-02-24 10:53:27
106	Dokolo	HC 3	HC3/HW2	Documentation Follow Up	13	stop	2		00:00:02	2017-02-24 10:53:29
107	Dokolo	HC 3	HC3/HW1	New Child	14				00:00:00	2017-02-24 10:53:52
108	Dokolo	HC 3	HC3/HW1	Documentation Follow Up	15	start			00:00:00	2017-02-24 10:53:52
109	Dokolo	HC 3	HC3/HW2	Documentation Follow Up	14	start			00:00:00	2017-02-24 10:54:02
110	Dokolo	HC 3	HC3/HW1	Documentation Follow Up	15	stop	22		00:00:22	2017-02-24 10:54:14
111	Dokolo	HC 3	HC3/HW1	New Child	15				00:00:00	2017-02-24 10:54:32
112	Dokolo	HC 3	HC3/HW1	Documentation Follow Up	16	start			00:00:00	2017-02-24 10:54:34
113	Dokolo	HC 3	HC3/HW1	Documentation Follow Up	16	stop	8		00:00:08	2017-02-24 10:54:42
114	Dokolo	HC 3	HC3/HW2	Documentation Follow Up	14	stop	78		00:01:18	2017-02-24 10:55:21
115	Dokolo	HC 3	HC3/HW1	New Child	16				00:00:00	2017-02-24 10:55:41
116	Dokolo	HC 3	HC3/HW1	Documentation Follow Up	17	start			00:00:00	2017-02-24 10:55:42
117	Dokolo	HC 3	HC3/HW2	New Child	17				00:00:00	2017-02-24 10:56:08
118	Dokolo	HC 3	HC3/HW2	Documentation Follow Up	15	start			00:00:00	2017-02-24 10:56:08
119	Dokolo	HC 3	HC3/HW2	Documentation Follow Up	15	stop	27		00:00:27	2017-02-24 10:56:35
120	Dokolo	HC 3	HC3/HW1	Documentation Follow Up	17	stop	66		00:01:06	2017-02-24 10:56:48
121	Dokolo	HC 3	HC3/HW2	Documentation Follow Up	16	start			00:00:00	2017-02-24 10:56:50
122	Dokolo	HC 3	HC3/HW2	Documentation Follow Up	16	stop	63		00:01:03	2017-02-24 10:57:53
123	Dokolo	HC 3	HC3/HW1	New Child	17				00:00:00	2017-02-24 10:57:54
124	Dokolo	HC 3	HC3/HW1	Documentation Follow Up	18	start			00:00:00	2017-02-24 10:57:55
125	Dokolo	HC 3	HC3/HW1	Documentation Follow Up	18	stop	31		00:00:31	2017-02-24 10:58:26
126	Dokolo	HC 3	HC3/HW1	New Child	18				00:00:00	2017-02-24 10:58:28
127	Dokolo	HC 3	HC3/HW1	Documentation Follow Up	19	start			00:00:00	2017-02-24 10:58:36
128	Dokolo	HC 3	HC3/HW2	New Child	18				00:00:00	2017-02-24 10:58:48
129	Dokolo	HC 3	HC3/HW2	Documentation Follow Up	17	start			00:00:00	2017-02-24 10:58:55
130	Dokolo	HC 3	HC3/HW2	Documentation Follow Up	17	stop	37		00:00:37	2017-02-24 10:59:33
131	Dokolo	HC 3	HC3/HW1	Documentation Follow Up	19	stop	64		00:01:04	2017-02-24 10:59:40
132	Dokolo	HC 3	HC3/HW1	Documentation Follow Up	20	start			00:00:00	2017-02-24 10:59:59
133	Dokolo	HC 3	HC3/HW1	Documentation Follow Up	20	stop	59		00:00:59	2017-02-24 11:00:58
134	Dokolo	HC 3	HC3/HW2	New Child	19				00:00:00	2017-02-24 11:02:00
135	Dokolo	HC 3	HC3/HW2	Documentation Follow Up	18	start			00:00:00	2017-02-24 11:02:00
136	Dokolo	HC 3	HC3/HW1	New Child	19				00:00:00	2017-02-24 11:02:04
137	Dokolo	HC 3	HC3/HW1	Documentation Follow Up	21	start			00:00:00	2017-02-24 11:02:05
138	Dokolo	HC 3	HC3/HW1	Documentation Follow Up	21	stop	20		00:00:20	2017-02-24 11:02:25
139	Dokolo	HC 3	HC3/HW1	New Child	20				00:00:00	2017-02-24 11:02:25
140	Dokolo	HC 3	HC3/HW1	Documentation Follow Up	22	start			00:00:00	2017-02-24 11:02:26
141	Dokolo	HC 3	HC3/HW2	Documentation Follow Up	18	stop	28		00:00:28	2017-02-24 11:02:28
142	Dokolo	HC 3	HC3/HW2	New Child	20				00:00:00	2017-02-24 11:02:29
143	Dokolo	HC 3	HC3/HW2	Documentation Follow Up	19	start			00:00:00	2017-02-24 11:02:29
144	Dokolo	HC 3	HC3/HW2	Documentation Follow Up	19	stop	20		00:00:20	2017-02-24 11:02:50
145	Dokolo	HC 3	HC3/HW2	New Child	21				00:00:00	2017-02-24 11:03:04
146	Dokolo	HC 3	HC3/HW2	Documentation Follow Up	20	start			00:00:00	2017-02-24 11:03:05
147	Dokolo	HC 3	HC3/HW2	Documentation Follow Up	20	stop	38		00:00:38	2017-02-24 11:03:43
148	Dokolo	HC 3	HC3/HW1	Documentation Follow Up	22	stop	158		00:02:38	2017-02-24 11:05:04
149	Dokolo	HC 3	HC3/HW1	New Child	21				00:00:00	2017-02-24 11:05:25
150	Dokolo	HC 3	HC3/HW1	Documentation Follow Up	23	start			00:00:00	2017-02-24 11:05:26
151	Dokolo	HC 3	HC3/HW2	New Child	22				00:00:00	2017-02-24 11:05:42
152	Dokolo	HC 3	HC3/HW2	Documentation Follow Up	21	start			00:00:00	2017-02-24 11:05:43
153	Dokolo	HC 3	HC3/HW2	Documentation Follow Up	21	stop	42		00:00:42	2017-02-24 11:06:25
154	Dokolo	HC 3	HC3/HW1	Documentation Follow Up	23	stop	75		00:01:15	2017-02-24 11:06:41
155	Dokolo	HC 3	HC3/HW2	New Child	23				00:00:00	2017-02-24 11:07:38
156	Dokolo	HC 3	HC3/HW2	Documentation 1st Visit	5	start			00:00:00	2017-02-24 11:07:39
157	Dokolo	HC 3	HC3/HW1	New Child	22				00:00:00	2017-02-24 11:09:06
158	Dokolo	HC 3	HC3/HW1	Documentation Follow Up	24	start			00:00:00	2017-02-24 11:09:08
159	Dokolo	HC 3	HC3/HW1	Documentation Follow Up	24	stop	68		00:01:08	2017-02-24 11:10:16
160	Dokolo	HC 3	HC3/HW1	New Child	23				00:00:00	2017-02-24 11:10:43
161	Dokolo	HC 3	HC3/HW1	Documentation Follow Up	25	start			00:00:00	2017-02-24 11:10:50
162	Dokolo	HC 3	HC3/HW1	Documentation Follow Up	25	stop	22		00:00:22	2017-02-24 11:11:12
163	Dokolo	HC 3	HC3/HW2	Documentation 1st Visit	5	stop	221		00:03:41	2017-02-24 11:11:20
164	Dokolo	HC 3	HC3/HW2	New Child	24				00:00:00	2017-02-24 11:11:35
165	Dokolo	HC 3	HC3/HW2	Documentation Follow Up	22	start			00:00:00	2017-02-24 11:11:36
166	Dokolo	HC 3	HC3/HW2	Documentation Follow Up	22	stop	28		00:00:28	2017-02-24 11:12:04
167	Dokolo	HC 3	HC3/HW2	New Child	25				00:00:00	2017-02-24 11:12:05
168	Dokolo	HC 3	HC3/HW2	Documentation Follow Up	23	start			00:00:00	2017-02-24 11:12:06
169	Dokolo	HC 3	HC3/HW1	New Child	24				00:00:00	2017-02-24 11:12:07
170	Dokolo	HC 3	HC3/HW1	Documentation Follow Up	26	start			00:00:00	2017-02-24 11:12:08
171	Dokolo	HC 3	HC3/HW2	Documentation Follow Up	23	stop	37		00:00:37	2017-02-24 11:12:43
172	Dokolo	HC 3	HC3/HW1	Documentation Follow Up	26	stop	46		00:00:46	2017-02-24 11:12:54
173	Dokolo	HC 3	HC3/HW1	New Child	25				00:00:00	2017-02-24 11:13:15
174	Dokolo	HC 3	HC3/HW1	Documentation Follow Up	27	start			00:00:00	2017-02-24 11:13:16
175	Dokolo	HC 3	HC3/HW1	Documentation Follow Up	27	stop	33		00:00:33	2017-02-24 11:13:49
176	Dokolo	HC 3	HC3/HW2	New Child	26				00:00:00	2017-02-24 11:13:57
177	Dokolo	HC 3	HC3/HW2	Documentation Follow Up	24	start			00:00:00	2017-02-24 11:14:00
178	Dokolo	HC 3	HC3/HW1	Documentation Follow Up	28	start			00:00:00	2017-02-24 11:14:11
179	Dokolo	HC 3	HC3/HW2	Documentation Follow Up	24	stop	22		00:00:22	2017-02-24 11:14:22
180	Dokolo	HC 3	HC3/HW1	Documentation Follow Up	28	stop	13		00:00:13	2017-02-24 11:14:24
181	Dokolo	HC 3	HC3/HW2	New Child	27				00:00:00	2017-02-24 11:16:43
182	Dokolo	HC 3	HC3/HW2	Documentation Follow Up	25	start			00:00:00	2017-02-24 11:16:52
183	Dokolo	HC 3	HC3/HW2	Documentation Follow Up	25	stop	67		00:01:07	2017-02-24 11:17:58
184	Dokolo	HC 3	HC3/HW2	New Child	28				00:00:00	2017-02-24 11:18:14
185	Dokolo	HC 3	HC3/HW2	Documentation Follow Up	26	start			00:00:00	2017-02-24 11:18:15
186	Dokolo	HC 3	HC3/HW2	Documentation Follow Up	26	stop	60		00:01:00	2017-02-24 11:19:15
187	Dokolo	HC 3	HC3/HW1	New Child	26				00:00:00	2017-02-24 11:19:19
188	Dokolo	HC 3	HC3/HW1	Documentation Follow Up	29	start			00:00:00	2017-02-24 11:19:20
189	Dokolo	HC 3	HC3/HW1	Documentation Follow Up	29	stop	48		00:00:48	2017-02-24 11:20:08
190	Dokolo	HC 3	HC3/HW2	New Child	29				00:00:00	2017-02-24 11:20:21
191	Dokolo	HC 3	HC3/HW2	Documentation Follow Up	27	start			00:00:00	2017-02-24 11:20:23
192	Dokolo	HC 3	HC3/HW2	Documentation Follow Up	27	stop	15		00:00:15	2017-02-24 11:20:38
193	Dokolo	HC 3	HC3/HW1	New Child	27				00:00:00	2017-02-24 11:21:27
194	Dokolo	HC 3	HC3/HW1	Documentation Follow Up	30	start			00:00:00	2017-02-24 11:21:28
195	Dokolo	HC 3	HC3/HW2	New Child	30				00:00:00	2017-02-24 11:21:39
196	Dokolo	HC 3	HC3/HW2	Documentation Follow Up	28	start			00:00:00	2017-02-24 11:21:40
197	Dokolo	HC 3	HC3/HW2	Documentation Follow Up	28	stop	17		00:00:17	2017-02-24 11:21:57
198	Dokolo	HC 3	HC3/HW2	New Child	31				00:00:00	2017-02-24 11:21:58
199	Dokolo	HC 3	HC3/HW2	Documentation Follow Up	29	start			00:00:00	2017-02-24 11:22:04
200	Dokolo	HC 3	HC3/HW1	Documentation Follow Up	30	stop	44		00:00:44	2017-02-24 11:22:12
201	Dokolo	HC 3	HC3/HW2	Documentation Follow Up	29	stop	35		00:00:35	2017-02-24 11:22:39
202	Dokolo	HC 3	HC3/HW2	New Child	32				00:00:00	2017-02-24 11:23:17
203	Dokolo	HC 3	HC3/HW2	Documentation Follow Up	30	start			00:00:00	2017-02-24 11:23:17
204	Dokolo	HC 3	HC3/HW2	Documentation Follow Up	30	stop	25		00:00:25	2017-02-24 11:23:42
205	Dokolo	HC 3	HC3/HW1	New Child	28				00:00:00	2017-02-24 11:24:27
206	Dokolo	HC 3	HC3/HW1	Documentation Follow Up	31	start			00:00:00	2017-02-24 11:24:28
207	Dokolo	HC 3	HC3/HW1	Documentation Follow Up	31	stop	34		00:00:34	2017-02-24 11:25:02
208	Dokolo	HC 3	HC3/HW1	New Child	29				00:00:00	2017-02-24 11:25:56
209	Dokolo	HC 3	HC3/HW1	Documentation Follow Up	32	start			00:00:00	2017-02-24 11:25:57
210	Dokolo	HC 3	HC3/HW1	Documentation Follow Up	32	stop	40		00:00:40	2017-02-24 11:26:37
211	Dokolo	HC 3	HC3/HW1	Documentation 1st Visit	8	start			00:00:00	2017-02-24 11:31:44
212	Dokolo	HC 3	HC3/HW2	New Child	33				00:00:00	2017-02-24 11:33:28
213	Dokolo	HC 3	HC3/HW2	Documentation Follow Up	31	start			00:00:00	2017-02-24 11:33:30
214	Dokolo	HC 3	HC3/HW2	Documentation Follow Up	31	stop	39		00:00:39	2017-02-24 11:34:09
215	Dokolo	HC 3	HC3/HW2	Documentation Follow Up	32	start			00:00:00	2017-02-24 11:34:25
216	Dokolo	HC 3	HC3/HW2	Documentation Follow Up	32	stop	6		00:00:06	2017-02-24 11:34:31
217	Dokolo	HC 3	HC3/HW2	New Child	34				00:00:00	2017-02-24 11:34:41
218	Dokolo	HC 3	HC3/HW2	Documentation Follow Up	33	start			00:00:00	2017-02-24 11:34:41
219	Dokolo	HC 3	HC3/HW2	Documentation Follow Up	33	stop	28		00:00:28	2017-02-24 11:35:10
220	Dokolo	HC 3	HC3/HW1	Documentation 1st Visit	8	stop	220		00:03:40	2017-02-24 11:35:23
221	Dokolo	HC 3	HC3/HW2	New Child	35				00:00:00	2017-02-24 11:41:20
222	Dokolo	HC 3	HC3/HW2	Documentation 1st Visit	6	start			00:00:00	2017-02-24 11:41:21
223	Dokolo	HC 3	HC3/HW1	New Child	30				00:00:00	2017-02-24 11:41:55
224	Dokolo	HC 3	HC3/HW1	Documentation 1st Visit	9	start			00:00:00	2017-02-24 11:41:56
225	Dokolo	HC 3	HC3/HW1	Documentation 1st Visit	9	stop	99		00:01:39	2017-02-24 11:43:35
226	Dokolo	HC 3	HC3/HW1	Documentation 1st Visit	10	start			00:00:00	2017-02-24 11:44:16
227	Dokolo	HC 3	HC3/HW2	Documentation 1st Visit	6	stop	237		00:03:57	2017-02-24 11:45:18
228	Dokolo	HC 3	HC3/HW2	Documentation 1st Visit	7	start			00:00:00	2017-02-24 11:46:37
229	Dokolo	HC 3	HC3/HW2	Documentation 1st Visit	7	stop	29		00:00:29	2017-02-24 11:47:06
230	Dokolo	HC 3	HC3/HW1	Documentation 1st Visit	10	stop	215		00:03:35	2017-02-24 11:47:51
231	Dokolo	HC 3	HC3/HW2	New Child	36				00:00:00	2017-02-24 11:48:35
232	Dokolo	HC 3	HC3/HW2	Documentation Follow Up	34	start			00:00:00	2017-02-24 11:48:37
233	Dokolo	HC 3	HC3/HW2	Documentation Follow Up	34	stop	35		00:00:35	2017-02-24 11:49:12
234	Dokolo	HC 3	HC3/HW2	New Child	37				00:00:00	2017-02-24 11:50:14
235	Dokolo	HC 3	HC3/HW2	Documentation Follow Up	35	start			00:00:00	2017-02-24 11:50:15
236	Dokolo	HC 3	HC3/HW1	New Child	31				00:00:00	2017-02-24 11:50:35
237	Dokolo	HC 3	HC3/HW1	Documentation 1st Visit	11	start			00:00:00	2017-02-24 11:50:36
238	Dokolo	HC 3	HC3/HW2	Documentation Follow Up	35	stop	27		00:00:27	2017-02-24 11:50:43
239	Dokolo	HC 3	HC3/HW2	New Child	38				00:00:00	2017-02-24 11:50:43
240	Dokolo	HC 3	HC3/HW2	Documentation Follow Up	36	start			00:00:00	2017-02-24 11:50:44
241	Dokolo	HC 3	HC3/HW2	Documentation Follow Up	36	stop	30		00:00:30	2017-02-24 11:51:14
242	Dokolo	HC 3	HC3/HW2	New Child	39				00:00:00	2017-02-24 11:51:59
243	Dokolo	HC 3	HC3/HW2	Documentation Follow Up	37	start			00:00:00	2017-02-24 11:52:00
244	Dokolo	HC 3	HC3/HW2	Documentation Follow Up	37	stop	32		00:00:32	2017-02-24 11:52:33
245	Dokolo	HC 3	HC3/HW2	New Child	40				00:00:00	2017-02-24 11:52:56
246	Dokolo	HC 3	HC3/HW2	Documentation Follow Up	38	start			00:00:00	2017-02-24 11:52:56
247	Dokolo	HC 3	HC3/HW2	Documentation Follow Up	38	stop	38		00:00:38	2017-02-24 11:53:34
248	Dokolo	HC 3	HC3/HW1	Documentation 1st Visit	11	stop	219		00:03:39	2017-02-24 11:54:15
249	Dokolo	HC 3	HC3/HW2	New Child	41				00:00:00	2017-02-24 11:54:18
250	Dokolo	HC 3	HC3/HW2	Documentation Follow Up	39	start			00:00:00	2017-02-24 11:54:22
251	Dokolo	HC 3	HC3/HW2	Documentation Follow Up	39	stop	51		00:00:51	2017-02-24 11:55:12
252	Dokolo	HC 3	HC3/HW1	New Child	32				00:00:00	2017-02-24 11:55:56
253	Dokolo	HC 3	HC3/HW1	Documentation Follow Up	33	start			00:00:00	2017-02-24 11:55:57
254	Dokolo	HC 3	HC3/HW1	Documentation Follow Up	33	stop	38		00:00:38	2017-02-24 11:56:35
255	Dokolo	HC 3	HC3/HW1	Documentation Follow Up	34	start			00:00:00	2017-02-24 11:56:54
256	Dokolo	HC 3	HC3/HW1	Documentation Follow Up	34	stop	12		00:00:12	2017-02-24 11:57:06
257	Dokolo	HC 3	HC3/HW2	New Child	42				00:00:00	2017-02-24 11:58:03
258	Dokolo	HC 3	HC3/HW2	Documentation 1st Visit	8	start			00:00:00	2017-02-24 11:58:06
259	Dokolo	HC 3	HC3/HW2	Documentation 1st Visit	8	stop	449		00:07:29	2017-02-24 12:05:34
260	Dokolo	HC 3	HC3/HW2	New Child	43				00:00:00	2017-02-24 12:06:57
261	Dokolo	HC 3	HC3/HW2	Documentation 1st Visit	9	start			00:00:00	2017-02-24 12:06:59
262	Dokolo	HC 3	HC3/HW1	New Child	33				00:00:00	2017-02-24 12:08:23
263	Dokolo	HC 3	HC3/HW1	Documentation 1st Visit	12	start			00:00:00	2017-02-24 12:08:28
264	Dokolo	HC 3	HC3/HW1	Documentation 1st Visit	12	stop	38		00:00:38	2017-02-24 12:09:06
265	Dokolo	HC 3	HC3/HW2	Documentation 1st Visit	9	stop	262		00:04:22	2017-02-24 12:11:20
266	Dokolo	HC 3	HC3/HW1	New Child	34				00:00:00	2017-02-24 12:12:02
267	Dokolo	HC 3	HC3/HW1	Documentation Follow Up	35	start			00:00:00	2017-02-24 12:12:05
268	Dokolo	HC 3	HC3/HW2	New Child	44				00:00:00	2017-02-24 12:13:02
269	Dokolo	HC 3	HC3/HW2	Documentation Follow Up	40	start			00:00:00	2017-02-24 12:13:03
270	Dokolo	HC 3	HC3/HW2	Documentation Follow Up	40	stop	28		00:00:28	2017-02-24 12:13:30
271	Dokolo	HC 3	HC3/HW1	Documentation Follow Up	35	stop	89		00:01:29	2017-02-24 12:13:33
272	Dokolo	HC 3	HC3/HW2	New Child	45				00:00:00	2017-02-24 12:13:41
273	Dokolo	HC 3	HC3/HW2	Documentation Follow Up	41	start			00:00:00	2017-02-24 12:13:42
274	Dokolo	HC 3	HC3/HW1	New Child	35				00:00:00	2017-02-24 12:13:45
275	Dokolo	HC 3	HC3/HW1	Documentation 1st Visit	13	start			00:00:00	2017-02-24 12:13:47
276	Dokolo	HC 3	HC3/HW2	Documentation Follow Up	41	stop	43		00:00:43	2017-02-24 12:14:25
277	Dokolo	HC 3	HC3/HW2	New Child	46				00:00:00	2017-02-24 12:14:28
278	Dokolo	HC 3	HC3/HW2	Documentation Follow Up	42	start			00:00:00	2017-02-24 12:14:29
279	Dokolo	HC 3	HC3/HW2	Documentation Follow Up	42	stop	39		00:00:39	2017-02-24 12:15:08
280	Dokolo	HC 3	HC3/HW1	Documentation 1st Visit	13	stop	231		00:03:51	2017-02-24 12:17:39
281	Dokolo	HC 7	HC7/HW1	Documentation 1st Visit	1	start			00:00:00	2017-02-27 10:45:47
282	Dokolo	HC 7	HC7/HW1	Documentation 1st Visit	1	stop	202		00:03:22	2017-02-27 10:49:09
283	Dokolo	HC 7	HC7/HW1	Documentation 1st Visit	2	start			00:00:00	2017-02-27 10:49:48
284	Dokolo	HC 7	HC7/HW1	New Child	1				00:00:00	2017-02-27 10:50:14
285	Dokolo	HC 7	HC7/HW1	Documentation 1st Visit	2	stop	117		00:01:57	2017-02-27 10:51:44
286	Dokolo	HC 7	HC7/HW1	Documentation 1st Visit	3	start			00:00:00	2017-02-27 10:53:06
287	Dokolo	HC 7	HC7/HW1	Documentation 1st Visit	3	stop	62		00:01:02	2017-02-27 10:54:07
288	Dokolo	HC 7	HC7/HW1	Documentation Follow Up	1	start			00:00:00	2017-02-27 10:54:43
289	Dokolo	HC 7	HC7/HW1	New Child	2				00:00:00	2017-02-27 10:54:46
290	Dokolo	HC 7	HC7/HW1	Documentation Follow Up	1	stop	44		00:00:44	2017-02-27 10:55:27
291	Dokolo	HC 7	HC7/HW1	Documentation Follow Up	2	start			00:00:00	2017-02-27 10:55:41
292	Dokolo	HC 7	HC7/HW1	Documentation Follow Up	2	stop	124		00:02:04	2017-02-27 10:57:46
293	Dokolo	HC 7	HC7/HW1	New Child	3				00:00:00	2017-02-27 10:59:05
294	Dokolo	HC 7	HC7/HW1	Documentation Follow Up	3	start			00:00:00	2017-02-27 10:59:07
295	Dokolo	HC 7	HC7/HW1	Documentation Follow Up	3	stop	168		00:02:48	2017-02-27 11:01:55
296	Dokolo	HC 7	HC7/HW1	New Child	4				00:00:00	2017-02-27 11:02:30
297	Dokolo	HC 7	HC7/HW1	Documentation Follow Up	4	start			00:00:00	2017-02-27 11:02:35
298	Dokolo	HC 7	HC7/HW1	Documentation Follow Up	4	stop	76		00:01:16	2017-02-27 11:03:51
299	Dokolo	HC 7	HC7/HW1	Documentation Follow Up	5	start			00:00:00	2017-02-27 11:03:58
300	Dokolo	HC 7	HC7/HW1	Documentation Follow Up	5	stop	116		00:01:56	2017-02-27 11:05:54
301	Dokolo	HC 7	HC7/HW1	New Child	5				00:00:00	2017-02-27 11:06:52
302	Dokolo	HC 7	HC7/HW1	Documentation Follow Up	6	start			00:00:00	2017-02-27 11:07:00
303	Dokolo	HC 7	HC7/HW1	Documentation Follow Up	6	stop	49		00:00:49	2017-02-27 11:07:49
304	Dokolo	HC 7	HC7/HW1	New Child	6				00:00:00	2017-02-27 11:09:22
305	Dokolo	HC 7	HC7/HW1	Documentation 1st Visit	4	start			00:00:00	2017-02-27 11:09:55
306	Dokolo	HC 7	HC7/HW1	Documentation 1st Visit	4	stop	380		00:06:20	2017-02-27 11:16:15
307	Dokolo	HC 7	HC7/HW1	Documentation Follow Up	7	start			00:00:00	2017-02-27 11:19:46
308	Dokolo	HC 7	HC7/HW1	Documentation Follow Up	7	stop	123		00:02:03	2017-02-27 11:21:50
309	Dokolo	HC 7	HC7/HW1	New Child	7				00:00:00	2017-02-27 11:22:04
310	Dokolo	HC 7	HC7/HW1	Documentation Follow Up	8	start			00:00:00	2017-02-27 11:22:07
311	Dokolo	HC 7	HC7/HW1	Documentation Follow Up	8	stop	188		00:03:08	2017-02-27 11:25:15
312	Dokolo	HC 7	HC7/HW1	New Child	8				00:00:00	2017-02-27 11:25:31
313	Dokolo	HC 7	HC7/HW1	Documentation 1st Visit	5	start			00:00:00	2017-02-27 11:25:33
314	Dokolo	HC 7	HC7/HW1	New Child	9				00:00:00	2017-02-27 11:28:17
315	Dokolo	HC 7	HC7/HW1	Documentation 1st Visit	5	stop	309		00:05:09	2017-02-27 11:30:42
316	Dokolo	HC 7	HC7/HW1	New Child	10				00:00:00	2017-02-27 11:38:26
317	Dokolo	HC 7	HC7/HW1	Documentation Follow Up	9	start			00:00:00	2017-02-27 11:38:30
318	Dokolo	HC 7	HC7/HW1	Documentation Follow Up	9	stop	79		00:01:19	2017-02-27 11:39:49
319	Dokolo	HC 7	HC7/HW1	Documentation Follow Up	10	start			00:00:00	2017-02-27 11:41:39
320	Dokolo	HC 7	HC7/HW1	Documentation Follow Up	10	stop	43		00:00:43	2017-02-27 11:42:22
321	Dokolo	HC 7	HC7/HW1	New Child	11				00:00:00	2017-02-27 11:57:30
322	Dokolo	HC 7	HC7/HW1	Documentation 1st Visit	6	start			00:00:00	2017-02-27 12:01:28
323	Dokolo	HC 7	HC7/HW1	Documentation 1st Visit	6	stop	39		00:00:39	2017-02-27 12:02:07
324	Dokolo	HC 7	HC7/HW1	Documentation 1st Visit	7	start			00:00:00	2017-02-27 12:02:16
325	Dokolo	HC 7	HC7/HW1	Documentation 1st Visit	7	stop	209		00:03:29	2017-02-27 12:05:46
326	Dokolo	HC 7	HC7/HW1	Documentation 1st Visit	8	start			00:00:00	2017-02-27 12:08:18
327	Dokolo	HC 7	HC7/HW1	Documentation 1st Visit	8	stop	6		00:00:06	2017-02-27 12:08:25
328	Dokolo	HC 7	HC7/HW1	New Child	12				00:00:00	2017-02-27 12:08:33
329	Dokolo	HC 7	HC7/HW1	Documentation Follow Up	11	start			00:00:00	2017-02-27 12:08:35
330	Dokolo	HC 7	HC7/HW1	Documentation Follow Up	11	stop	98		00:01:38	2017-02-27 12:10:13
331	Dokolo	HC 7	HC7/HW1	New Child	13				00:00:00	2017-02-27 12:11:13
332	Dokolo	HC 7	HC7/HW1	Documentation Follow Up	12	start			00:00:00	2017-02-27 12:11:39
333	Dokolo	HC 7	HC7/HW1	Documentation Follow Up	12	stop	95		00:01:35	2017-02-27 12:13:15
334	Dokolo	HC 7	HC7/HW1	New Child	14				00:00:00	2017-02-27 12:13:22
335	Dokolo	HC 7	HC7/HW1	Documentation Follow Up	13	start			00:00:00	2017-02-27 12:13:25
336	Dokolo	HC 7	HC7/HW1	Documentation Follow Up	13	stop	121		00:02:01	2017-02-27 12:15:26
337	Dokolo	HC 7	HC7/HW1	New Child	15				00:00:00	2017-02-27 12:15:51
338	Dokolo	HC 7	HC7/HW1	Documentation Follow Up	14	start			00:00:00	2017-02-27 12:15:54
339	Dokolo	HC 7	HC7/HW1	Documentation Follow Up	14	stop	146		00:02:26	2017-02-27 12:18:20
340	Dokolo	HC 7	HC7/HW1	New Child	16				00:00:00	2017-02-27 12:18:38
341	Dokolo	HC 7	HC7/HW1	Documentation Follow Up	15	start			00:00:00	2017-02-27 12:18:40
342	Dokolo	HC 7	HC7/HW1	Documentation Follow Up	15	stop	90		00:01:30	2017-02-27 12:20:11
343	Dokolo	HC 7	HC7/HW1	Documentation Follow Up	16	start			00:00:00	2017-02-27 12:20:55
344	Dokolo	HC 7	HC7/HW1	Documentation Follow Up	16	stop	37		00:00:37	2017-02-27 12:21:32
345	Dokolo	HC 7	HC7/HW1	New Child	17				00:00:00	2017-02-27 12:21:35
346	Dokolo	HC 7	HC7/HW1	New Child	18				00:00:00	2017-02-27 12:28:10
347	Dokolo	HC 7	HC7/HW1	Documentation Follow Up	18	start			00:00:00	2017-02-27 12:28:12
348	Dokolo	HC 7	HC7/HW1	Documentation Follow Up	18	stop	91		00:01:31	2017-02-27 12:29:43
349	Dokolo	HC 7	HC7/HW1	Documentation Follow Up	19	start			00:00:00	2017-02-27 12:30:24
350	Dokolo	HC 7	HC7/HW1	Documentation Follow Up	19	stop	38		00:00:38	2017-02-27 12:31:02
351	Dokolo	HC 7	HC7/HW1	New Child	19				00:00:00	2017-02-27 13:04:05
352	Dokolo	HC 7	HC7/HW1	Documentation Follow Up	20	start			00:00:00	2017-02-27 13:04:10
353	Dokolo	HC 7	HC7/HW1	Documentation Follow Up	20	stop	158		00:02:38	2017-02-27 13:06:48
354	Dokolo	HC 4	HC4/HW1	New Child	1				00:00:00	2017-02-28 10:11:43
355	Dokolo	HC 4	HC4/HW1	Documentation 1st Visit	1	start			00:00:00	2017-02-28 10:11:55
356	Dokolo	HC 4	HC4/HW1	Documentation 1st Visit	1	stop	1		00:00:01	2017-02-28 10:11:56
357	Dokolo	HC 4	HC4/HW1	Documentation Follow Up	1	start			00:00:00	2017-02-28 10:11:56
358	Dokolo	HC 4	HC4/HW2	New Child	1				00:00:00	2017-02-28 10:12:11
359	Dokolo	HC 4	HC4/HW2	Documentation Follow Up	1	start			00:00:00	2017-02-28 10:12:15
360	Dokolo	HC 4	HC4/HW2	Documentation Follow Up	1	stop	23		00:00:23	2017-02-28 10:12:38
361	Dokolo	HC 4	HC4/HW2	Documentation Follow Up	2	start			00:00:00	2017-02-28 10:13:11
362	Dokolo	HC 4	HC4/HW1	Documentation Follow Up	1	stop	128		00:02:08	2017-02-28 10:14:04
363	Dokolo	HC 4	HC4/HW2	Documentation Follow Up	2	stop	107		00:01:47	2017-02-28 10:14:57
364	Dokolo	HC 4	HC4/HW2	New Child	2				00:00:00	2017-02-28 10:16:03
365	Dokolo	HC 4	HC4/HW2	Documentation Follow Up	3	start			00:00:00	2017-02-28 10:16:05
366	Dokolo	HC 4	HC4/HW2	Documentation Follow Up	3	stop	61		00:01:01	2017-02-28 10:17:06
367	Dokolo	HC 4	HC4/HW2	Documentation Follow Up	4	start			00:00:00	2017-02-28 10:17:12
368	Dokolo	HC 4	HC4/HW2	Documentation Follow Up	4	stop	46		00:00:46	2017-02-28 10:17:58
369	Dokolo	HC 4	HC4/HW2	Documentation Follow Up	5	start			00:00:00	2017-02-28 10:18:33
370	Dokolo	HC 4	HC4/HW2	New Child	3				00:00:00	2017-02-28 10:18:56
371	Dokolo	HC 4	HC4/HW2	Documentation Follow Up	5	stop	24		00:00:24	2017-02-28 10:18:57
372	Dokolo	HC 4	HC4/HW2	Documentation Follow Up	6	start			00:00:00	2017-02-28 10:19:00
373	Dokolo	HC 4	HC4/HW1	New Child	2				00:00:00	2017-02-28 10:19:26
374	Dokolo	HC 4	HC4/HW2	Documentation Follow Up	6	stop	75		00:01:15	2017-02-28 10:20:15
375	Dokolo	HC 4	HC4/HW1	Documentation 1st Visit	2	start			00:00:00	2017-02-28 10:20:21
376	Dokolo	HC 4	HC4/HW2	New Child	4				00:00:00	2017-02-28 10:20:33
377	Dokolo	HC 4	HC4/HW2	Documentation Follow Up	7	start			00:00:00	2017-02-28 10:20:35
378	Dokolo	HC 4	HC4/HW2	Documentation Follow Up	7	stop	71		00:01:11	2017-02-28 10:21:46
379	Dokolo	HC 4	HC4/HW2	Documentation Follow Up	8	start			00:00:00	2017-02-28 10:22:07
380	Dokolo	HC 4	HC4/other	New Child	1				00:00:00	2017-02-28 10:22:19
381	Dokolo	HC 4	HC4/other	Documentation Follow Up	1	start			00:00:00	2017-02-28 10:22:20
382	Dokolo	HC 4	HC4/HW2	Documentation Follow Up	8	stop	19		00:00:19	2017-02-28 10:22:26
383	Dokolo	HC 4	HC4/HW2	New Child	5				00:00:00	2017-02-28 10:22:28
384	Dokolo	HC 4	HC4/HW2	Documentation Follow Up	9	start			00:00:00	2017-02-28 10:22:29
385	Dokolo	HC 4	HC4/HW2	Documentation Follow Up	9	stop	6		00:00:06	2017-02-28 10:22:35
386	Dokolo	HC 4	HC4/HW2	Documentation Follow Up	10	start			00:00:00	2017-02-28 10:22:41
387	Dokolo	HC 4	HC4/other	Documentation Follow Up	1	stop	28		00:00:28	2017-02-28 10:22:48
388	Dokolo	HC 4	HC4/HW2	Documentation Follow Up	10	stop	16		00:00:16	2017-02-28 10:22:57
389	Dokolo	HC 4	HC4/HW1	Documentation 1st Visit	2	stop	160		00:02:40	2017-02-28 10:23:01
390	Dokolo	HC 4	HC4/HW2	New Child	6				00:00:00	2017-02-28 10:23:12
391	Dokolo	HC 4	HC4/HW2	Documentation Follow Up	11	start			00:00:00	2017-02-28 10:23:13
392	Dokolo	HC 4	HC4/other	Documentation Follow Up	2	start			00:00:00	2017-02-28 10:23:40
393	Dokolo	HC 4	HC4/other	Documentation Follow Up	2	stop	44		00:00:44	2017-02-28 10:24:24
394	Dokolo	HC 4	HC4/HW1	Documentation 1st Visit	3	start			00:00:00	2017-02-28 10:24:40
395	Dokolo	HC 4	HC4/other	Documentation Follow Up	3	start			00:00:00	2017-02-28 10:24:51
396	Dokolo	HC 4	HC4/other	Documentation Follow Up	3	stop	48		00:00:48	2017-02-28 10:25:39
397	Dokolo	HC 4	HC4/HW1	Documentation 1st Visit	3	stop	70		00:01:10	2017-02-28 10:25:50
398	Dokolo	HC 4	HC4/HW1	Documentation 1st Visit	4	start			00:00:00	2017-02-28 10:26:02
399	Dokolo	HC 4	HC4/HW2	Documentation Follow Up	11	stop	216		00:03:36	2017-02-28 10:26:49
400	Dokolo	HC 4	HC4/HW2	New Child	7				00:00:00	2017-02-28 10:26:50
401	Dokolo	HC 4	HC4/HW2	Documentation Follow Up	12	start			00:00:00	2017-02-28 10:26:51
402	Dokolo	HC 4	HC4/HW1	Documentation 1st Visit	4	stop	79		00:01:19	2017-02-28 10:27:21
403	Dokolo	HC 4	HC4/HW1	Documentation 1st Visit	5	start			00:00:00	2017-02-28 10:28:03
404	Dokolo	HC 4	HC4/HW2	Documentation Follow Up	12	stop	95		00:01:35	2017-02-28 10:28:25
405	Dokolo	HC 4	HC4/HW1	Documentation 1st Visit	5	stop	23		00:00:23	2017-02-28 10:28:26
406	Dokolo	HC 4	HC4/HW2	New Child	8				00:00:00	2017-02-28 10:28:41
407	Dokolo	HC 4	HC4/HW2	Documentation Follow Up	13	start			00:00:00	2017-02-28 10:28:42
408	Dokolo	HC 4	HC4/HW1	Documentation 1st Visit	6	start			00:00:00	2017-02-28 10:28:47
409	Dokolo	HC 4	HC4/other	New Child	2				00:00:00	2017-02-28 10:29:07
410	Dokolo	HC 4	HC4/other	Documentation Follow Up	4	start			00:00:00	2017-02-28 10:29:15
411	Dokolo	HC 4	HC4/HW2	Documentation Follow Up	13	stop	49		00:00:49	2017-02-28 10:29:31
412	Dokolo	HC 4	HC4/other	Documentation Follow Up	4	stop	20		00:00:20	2017-02-28 10:29:35
413	Dokolo	HC 4	HC4/other	Documentation Follow Up	5	start			00:00:00	2017-02-28 10:29:37
414	Dokolo	HC 4	HC4/other	Documentation Follow Up	5	stop	22		00:00:22	2017-02-28 10:29:59
415	Dokolo	HC 4	HC4/HW2	New Child	9				00:00:00	2017-02-28 10:30:03
416	Dokolo	HC 4	HC4/HW2	Documentation Follow Up	14	start			00:00:00	2017-02-28 10:30:04
417	Dokolo	HC 4	HC4/other	New Child	3				00:00:00	2017-02-28 10:30:05
418	Dokolo	HC 4	HC4/other	Documentation Follow Up	6	start			00:00:00	2017-02-28 10:30:05
419	Dokolo	HC 4	HC4/other	Documentation Follow Up	6	stop	76		00:01:16	2017-02-28 10:31:21
420	Dokolo	HC 4	HC4/other	Documentation Follow Up	7	start			00:00:00	2017-02-28 10:31:32
421	Dokolo	HC 4	HC4/HW2	Documentation Follow Up	14	stop	135		00:02:15	2017-02-28 10:32:19
422	Dokolo	HC 4	HC4/other	Documentation Follow Up	7	stop	58		00:00:58	2017-02-28 10:32:30
423	Dokolo	HC 4	HC4/other	New Child	4				00:00:00	2017-02-28 10:32:56
424	Dokolo	HC 4	HC4/other	Documentation Follow Up	8	start			00:00:00	2017-02-28 10:32:59
425	Dokolo	HC 4	HC4/HW2	New Child	10				00:00:00	2017-02-28 10:33:01
426	Dokolo	HC 4	HC4/HW2	Documentation Follow Up	15	start			00:00:00	2017-02-28 10:33:01
427	Dokolo	HC 4	HC4/HW2	Documentation Follow Up	15	stop	27		00:00:27	2017-02-28 10:33:28
428	Dokolo	HC 4	HC4/HW1	Documentation 1st Visit	6	stop	301		00:05:01	2017-02-28 10:33:48
429	Dokolo	HC 4	HC4/HW1	New Child	3				00:00:00	2017-02-28 10:34:24
430	Dokolo	HC 4	HC4/HW1	Documentation Follow Up	2	start			00:00:00	2017-02-28 10:34:35
431	Dokolo	HC 4	HC4/other	Documentation Follow Up	8	stop	161		00:02:41	2017-02-28 10:35:40
432	Dokolo	HC 4	HC4/other	Documentation Follow Up	9	start			00:00:00	2017-02-28 10:36:00
433	Dokolo	HC 4	HC4/other	Documentation Follow Up	9	stop	15		00:00:15	2017-02-28 10:36:14
434	Dokolo	HC 4	HC4/other	New Child	5				00:00:00	2017-02-28 10:36:29
435	Dokolo	HC 4	HC4/HW1	Documentation Follow Up	2	stop	125		00:02:05	2017-02-28 10:36:40
436	Dokolo	HC 4	HC4/HW1	Documentation Follow Up	3	start			00:00:00	2017-02-28 10:37:23
437	Dokolo	HC 4	HC4/HW1	Documentation Follow Up	3	stop	59		00:00:59	2017-02-28 10:38:23
438	Dokolo	HC 4	HC4/HW1	New Child	4				00:00:00	2017-02-28 10:39:10
439	Dokolo	HC 4	HC4/HW1	Documentation Follow Up	4	start			00:00:00	2017-02-28 10:39:10
440	Dokolo	HC 4	HC4/other	Documentation Follow Up	10	start			00:00:00	2017-02-28 10:39:34
441	Dokolo	HC 4	HC4/HW2	New Child	11				00:00:00	2017-02-28 10:39:37
442	Dokolo	HC 4	HC4/other	Documentation Follow Up	10	stop	21		00:00:21	2017-02-28 10:39:55
443	Dokolo	HC 4	HC4/HW2	Documentation Follow Up	16	start			00:00:00	2017-02-28 10:40:02
444	Dokolo	HC 4	HC4/HW2	Documentation Follow Up	16	stop	5		00:00:05	2017-02-28 10:40:07
445	Dokolo	HC 4	HC4/HW1	Documentation Follow Up	4	stop	62		00:01:02	2017-02-28 10:40:12
446	Dokolo	HC 4	HC4/HW2	Documentation Follow Up	17	start			00:00:00	2017-02-28 10:40:18
447	Dokolo	HC 4	HC4/HW1	Documentation Follow Up	5	start			00:00:00	2017-02-28 10:40:39
448	Dokolo	HC 4	HC4/HW2	Documentation Follow Up	17	stop	22		00:00:22	2017-02-28 10:40:40
449	Dokolo	HC 4	HC4/HW2	Documentation Follow Up	18	start			00:00:00	2017-02-28 10:40:43
450	Dokolo	HC 4	HC4/HW1	Documentation Follow Up	5	stop	18		00:00:18	2017-02-28 10:40:57
451	Dokolo	HC 4	HC4/HW2	Documentation Follow Up	18	stop	39		00:00:39	2017-02-28 10:41:22
452	Dokolo	HC 4	HC4/HW1	Documentation Follow Up	6	start			00:00:00	2017-02-28 10:41:38
453	Dokolo	HC 4	HC4/HW1	Documentation Follow Up	6	stop	22		00:00:22	2017-02-28 10:41:59
454	Dokolo	HC 4	HC4/other	Documentation Follow Up	11	start			00:00:00	2017-02-28 10:42:33
455	Dokolo	HC 4	HC4/HW2	New Child	12				00:00:00	2017-02-28 10:42:58
456	Dokolo	HC 4	HC4/HW2	Documentation Follow Up	19	start			00:00:00	2017-02-28 10:42:59
457	Dokolo	HC 4	HC4/other	Documentation Follow Up	11	stop	50		00:00:50	2017-02-28 10:43:23
458	Dokolo	HC 4	HC4/other	Documentation Follow Up	12	start			00:00:00	2017-02-28 10:43:29
459	Dokolo	HC 4	HC4/HW1	Documentation Follow Up	7	start			00:00:00	2017-02-28 10:43:35
460	Dokolo	HC 4	HC4/HW2	Documentation Follow Up	19	stop	44		00:00:44	2017-02-28 10:43:43
461	Dokolo	HC 4	HC4/other	Documentation Follow Up	12	stop	45		00:00:45	2017-02-28 10:44:14
462	Dokolo	HC 4	HC4/HW1	Documentation Follow Up	7	stop	55		00:00:55	2017-02-28 10:44:29
463	Dokolo	HC 4	HC4/HW2	Documentation Follow Up	20	start			00:00:00	2017-02-28 10:44:32
464	Dokolo	HC 4	HC4/HW1	Documentation Follow Up	8	start			00:00:00	2017-02-28 10:44:37
465	Dokolo	HC 4	HC4/HW1	Documentation Follow Up	8	stop	15		00:00:15	2017-02-28 10:44:52
466	Dokolo	HC 4	HC4/other	New Child	6				00:00:00	2017-02-28 10:44:53
467	Dokolo	HC 4	HC4/other	Documentation Follow Up	13	start			00:00:00	2017-02-28 10:45:05
468	Dokolo	HC 4	HC4/HW2	Documentation Follow Up	20	stop	43		00:00:43	2017-02-28 10:45:15
469	Dokolo	HC 4	HC4/other	Documentation Follow Up	13	stop	31		00:00:31	2017-02-28 10:45:36
470	Dokolo	HC 4	HC4/HW2	New Child	13				00:00:00	2017-02-28 10:46:04
471	Dokolo	HC 4	HC4/HW2	Documentation Follow Up	21	start			00:00:00	2017-02-28 10:46:05
472	Dokolo	HC 4	HC4/other	Documentation Follow Up	14	start			00:00:00	2017-02-28 10:46:08
473	Dokolo	HC 4	HC4/HW1	New Child	5				00:00:00	2017-02-28 10:46:13
474	Dokolo	HC 4	HC4/HW1	Documentation Follow Up	9	start			00:00:00	2017-02-28 10:46:13
475	Dokolo	HC 4	HC4/HW2	Documentation Follow Up	21	stop	18		00:00:18	2017-02-28 10:46:23
476	Dokolo	HC 4	HC4/HW2	Documentation Follow Up	22	start			00:00:00	2017-02-28 10:46:26
477	Dokolo	HC 4	HC4/other	Documentation Follow Up	14	stop	20		00:00:20	2017-02-28 10:46:28
478	Dokolo	HC 4	HC4/other	Documentation Follow Up	15	start			00:00:00	2017-02-28 10:47:09
479	Dokolo	HC 4	HC4/HW2	Documentation Follow Up	22	stop	71		00:01:11	2017-02-28 10:47:37
480	Dokolo	HC 4	HC4/other	Documentation Follow Up	15	stop	69		00:01:09	2017-02-28 10:48:18
481	Dokolo	HC 4	HC4/other	New Child	7				00:00:00	2017-02-28 10:48:28
482	Dokolo	HC 4	HC4/other	Documentation Follow Up	16	start			00:00:00	2017-02-28 10:48:30
483	Dokolo	HC 4	HC4/other	Documentation Follow Up	16	stop	21		00:00:21	2017-02-28 10:48:51
484	Dokolo	HC 4	HC4/HW2	New Child	14				00:00:00	2017-02-28 10:48:52
485	Dokolo	HC 4	HC4/HW2	Documentation Follow Up	23	start			00:00:00	2017-02-28 10:48:54
486	Dokolo	HC 4	HC4/HW2	Documentation Follow Up	23	stop	5		00:00:05	2017-02-28 10:48:58
487	Dokolo	HC 4	HC4/other	Documentation Follow Up	17	start			00:00:00	2017-02-28 10:49:06
488	Dokolo	HC 4	HC4/HW2	Documentation Follow Up	24	start			00:00:00	2017-02-28 10:49:26
489	Dokolo	HC 4	HC4/HW1	Documentation Follow Up	9	stop	194		00:03:14	2017-02-28 10:49:28
490	Dokolo	HC 4	HC4/HW2	Documentation Follow Up	24	stop	30		00:00:30	2017-02-28 10:49:56
491	Dokolo	HC 4	HC4/HW2	Documentation Follow Up	25	start			00:00:00	2017-02-28 10:50:17
492	Dokolo	HC 4	HC4/other	Documentation Follow Up	17	stop	99		00:01:39	2017-02-28 10:50:45
493	Dokolo	HC 4	HC4/HW1	New Child	6				00:00:00	2017-02-28 10:51:18
494	Dokolo	HC 4	HC4/HW1	Documentation Follow Up	10	start			00:00:00	2017-02-28 10:51:18
495	Dokolo	HC 4	HC4/HW1	Documentation Follow Up	10	stop	12		00:00:12	2017-02-28 10:51:31
496	Dokolo	HC 4	HC4/other	New Child	8				00:00:00	2017-02-28 10:53:28
497	Dokolo	HC 4	HC4/other	Documentation 1st Visit	1	start			00:00:00	2017-02-28 10:53:32
498	Dokolo	HC 4	HC4/HW2	Documentation Follow Up	25	stop	197		00:03:17	2017-02-28 10:53:34
499	Dokolo	HC 4	HC4/HW1	New Child	7				00:00:00	2017-02-28 10:53:54
500	Dokolo	HC 4	HC4/HW1	Documentation 1st Visit	7	start			00:00:00	2017-02-28 10:53:55
501	Dokolo	HC 4	HC4/other	Documentation 1st Visit	1	stop	43		00:00:43	2017-02-28 10:54:15
502	Dokolo	HC 4	HC4/HW2	Documentation 1st Visit	1	start			00:00:00	2017-02-28 10:55:09
503	Dokolo	HC 4	HC4/HW2	Documentation 1st Visit	1	stop	0		00:00:00	2017-02-28 10:55:09
504	Dokolo	HC 4	HC4/HW2	Documentation 1st Visit	2	start			00:00:00	2017-02-28 10:55:10
505	Dokolo	HC 4	HC4/HW2	Documentation 1st Visit	2	stop	1		00:00:01	2017-02-28 10:55:10
506	Dokolo	HC 4	HC4/other	Documentation 1st Visit	2	start			00:00:00	2017-02-28 10:55:55
507	Dokolo	HC 4	HC4/HW1	Documentation 1st Visit	7	stop	311		00:05:11	2017-02-28 10:59:06
508	Dokolo	HC 4	HC4/HW2	New Child	15				00:00:00	2017-02-28 11:00:00
509	Dokolo	HC 4	HC4/HW2	Documentation Follow Up	26	start			00:00:00	2017-02-28 11:00:01
510	Dokolo	HC 4	HC4/HW2	Documentation Follow Up	26	stop	12		00:00:12	2017-02-28 11:00:13
511	Dokolo	HC 4	HC4/HW1	Documentation 1st Visit	8	start			00:00:00	2017-02-28 11:00:17
512	Dokolo	HC 4	HC4/other	Documentation 1st Visit	2	stop	273		00:04:33	2017-02-28 11:00:27
513	Dokolo	HC 4	HC4/other	New Child	9				00:00:00	2017-02-28 11:00:55
514	Dokolo	HC 4	HC4/other	Documentation 1st Visit	3	start			00:00:00	2017-02-28 11:00:57
515	Dokolo	HC 4	HC4/HW2	New Child	16				00:00:00	2017-02-28 11:01:23
516	Dokolo	HC 4	HC4/HW2	Documentation Follow Up	27	start			00:00:00	2017-02-28 11:01:23
517	Dokolo	HC 4	HC4/HW1	Documentation 1st Visit	8	stop	72		00:01:12	2017-02-28 11:01:29
518	Dokolo	HC 4	HC4/HW1	Documentation 1st Visit	9	start			00:00:00	2017-02-28 11:01:46
519	Dokolo	HC 4	HC4/HW1	Documentation 1st Visit	9	stop	61		00:01:01	2017-02-28 11:02:47
520	Dokolo	HC 4	HC4/HW1	New Child	8				00:00:00	2017-02-28 11:03:32
521	Dokolo	HC 4	HC4/HW1	Documentation Follow Up	11	start			00:00:00	2017-02-28 11:03:34
522	Dokolo	HC 4	HC4/HW2	Documentation Follow Up	27	stop	133		00:02:13	2017-02-28 11:03:36
523	Dokolo	HC 4	HC4/HW1	Documentation Follow Up	11	stop	117		00:01:57	2017-02-28 11:05:31
524	Dokolo	HC 4	HC4/HW2	New Child	17				00:00:00	2017-02-28 11:06:20
525	Dokolo	HC 4	HC4/HW2	Documentation Follow Up	28	start			00:00:00	2017-02-28 11:06:20
526	Dokolo	HC 4	HC4/HW2	Documentation Follow Up	28	stop	37		00:00:37	2017-02-28 11:06:57
527	Dokolo	HC 4	HC4/HW2	New Child	18				00:00:00	2017-02-28 11:08:01
528	Dokolo	HC 4	HC4/HW2	Documentation Follow Up	29	start			00:00:00	2017-02-28 11:08:01
529	Dokolo	HC 4	HC4/HW1	New Child	9				00:00:00	2017-02-28 11:08:17
530	Dokolo	HC 4	HC4/HW1	Documentation Follow Up	12	start			00:00:00	2017-02-28 11:08:26
531	Dokolo	HC 4	HC4/other	Documentation 1st Visit	3	stop	494		00:08:14	2017-02-28 11:09:11
532	Dokolo	HC 4	HC4/HW2	Documentation Follow Up	29	stop	90		00:01:30	2017-02-28 11:09:31
533	Dokolo	HC 4	HC4/HW1	Documentation Follow Up	12	stop	126		00:02:06	2017-02-28 11:10:32
534	Dokolo	HC 4	HC4/HW2	New Child	19				00:00:00	2017-02-28 11:10:39
535	Dokolo	HC 4	HC4/HW2	Documentation Follow Up	30	start			00:00:00	2017-02-28 11:10:41
536	Dokolo	HC 4	HC4/other	New Child	10				00:00:00	2017-02-28 11:11:54
537	Dokolo	HC 4	HC4/other	Documentation 1st Visit	4	start			00:00:00	2017-02-28 11:11:55
538	Dokolo	HC 4	HC4/other	Documentation 1st Visit	4	stop	20		00:00:20	2017-02-28 11:12:15
539	Dokolo	HC 4	HC4/HW2	Documentation Follow Up	30	stop	100		00:01:40	2017-02-28 11:12:21
540	Dokolo	HC 4	HC4/HW2	New Child	20				00:00:00	2017-02-28 11:12:50
541	Dokolo	HC 4	HC4/HW2	Documentation Follow Up	31	start			00:00:00	2017-02-28 11:12:51
542	Dokolo	HC 4	HC4/other	Documentation 1st Visit	5	start			00:00:00	2017-02-28 11:12:54
543	Dokolo	HC 4	HC4/HW2	Documentation Follow Up	31	stop	36		00:00:36	2017-02-28 11:13:26
544	Dokolo	HC 4	HC4/HW1	New Child	10				00:00:00	2017-02-28 11:15:23
545	Dokolo	HC 4	HC4/HW1	Documentation Follow Up	13	start			00:00:00	2017-02-28 11:15:25
546	Dokolo	HC 4	HC4/other	Documentation 1st Visit	5	stop	269		00:04:29	2017-02-28 11:17:22
547	Dokolo	HC 4	HC4/HW1	Documentation Follow Up	13	stop	118		00:01:58	2017-02-28 11:17:23
548	Dokolo	HC 4	HC4/HW2	New Child	21				00:00:00	2017-02-28 11:17:47
549	Dokolo	HC 4	HC4/HW2	Documentation Follow Up	32	start			00:00:00	2017-02-28 11:17:48
550	Dokolo	HC 4	HC4/other	Documentation 1st Visit	6	start			00:00:00	2017-02-28 11:17:57
551	Dokolo	HC 4	HC4/other	Documentation 1st Visit	6	stop	6		00:00:06	2017-02-28 11:18:03
552	Dokolo	HC 4	HC4/HW2	Documentation Follow Up	32	stop	18		00:00:18	2017-02-28 11:18:06
553	Dokolo	HC 4	HC4/HW1	New Child	11				00:00:00	2017-02-28 11:18:43
554	Dokolo	HC 4	HC4/HW2	New Child	22				00:00:00	2017-02-28 11:18:57
555	Dokolo	HC 4	HC4/HW2	Documentation Follow Up	33	start			00:00:00	2017-02-28 11:18:58
556	Dokolo	HC 4	HC4/HW1	Documentation Follow Up	14	start			00:00:00	2017-02-28 11:19:02
557	Dokolo	HC 4	HC4/HW2	Documentation Follow Up	33	stop	121		00:02:01	2017-02-28 11:20:59
558	Dokolo	HC 4	HC4/HW1	Documentation Follow Up	14	stop	133		00:02:13	2017-02-28 11:21:15
559	Dokolo	HC 4	HC4/HW1	New Child	12				00:00:00	2017-02-28 11:21:16
560	Dokolo	HC 4	HC4/HW1	Documentation 1st Visit	10	start			00:00:00	2017-02-28 11:21:20
561	Dokolo	HC 4	HC4/HW2	Documentation Follow Up	34	start			00:00:00	2017-02-28 11:21:23
562	Dokolo	HC 4	HC4/HW2	Documentation Follow Up	34	stop	57		00:00:57	2017-02-28 11:22:19
563	Dokolo	HC 4	HC4/other	New Child	11				00:00:00	2017-02-28 11:23:02
564	Dokolo	HC 4	HC4/other	Documentation Follow Up	18	start			00:00:00	2017-02-28 11:23:02
565	Dokolo	HC 4	HC4/other	Documentation Follow Up	18	stop	32		00:00:32	2017-02-28 11:23:35
566	Dokolo	HC 4	HC4/HW1	Documentation 1st Visit	10	stop	135		00:02:15	2017-02-28 11:23:36
567	Dokolo	HC 4	HC4/other	New Child	12				00:00:00	2017-02-28 11:33:00
568	Dokolo	HC 4	HC4/other	Documentation Follow Up	19	start			00:00:00	2017-02-28 11:33:00
569	Dokolo	HC 4	HC4/other	Documentation Follow Up	19	stop	47		00:00:47	2017-02-28 11:33:47
570	Dokolo	HC 4	HC4/other	New Child	13				00:00:00	2017-02-28 11:33:49
571	Dokolo	HC 4	HC4/other	Documentation Follow Up	20	start			00:00:00	2017-02-28 11:33:49
572	Dokolo	HC 4	HC4/HW2	New Child	23				00:00:00	2017-02-28 11:34:00
573	Dokolo	HC 4	HC4/HW2	Documentation Follow Up	35	start			00:00:00	2017-02-28 11:34:00
574	Dokolo	HC 4	HC4/HW2	Documentation Follow Up	35	stop	70		00:01:10	2017-02-28 11:35:10
575	Dokolo	HC 4	HC4/HW2	Documentation Follow Up	36	start			00:00:00	2017-02-28 11:35:46
576	Dokolo	HC 4	HC4/HW2	Documentation Follow Up	36	stop	15		00:00:15	2017-02-28 11:36:00
577	Dokolo	HC 4	HC4/HW2	Documentation Follow Up	37	start			00:00:00	2017-02-28 11:36:41
578	Dokolo	HC 4	HC4/other	Documentation Follow Up	20	stop	181		00:03:01	2017-02-28 11:36:50
579	Dokolo	HC 4	HC4/HW2	Documentation Follow Up	37	stop	46		00:00:46	2017-02-28 11:37:26
580	Dokolo	HC 4	HC4/HW2	Documentation Follow Up	38	start			00:00:00	2017-02-28 11:38:39
581	Dokolo	HC 4	HC4/other	New Child	14				00:00:00	2017-02-28 11:39:15
582	Dokolo	HC 4	HC4/other	Documentation Follow Up	21	start			00:00:00	2017-02-28 11:39:26
583	Dokolo	HC 4	HC4/HW2	Documentation Follow Up	38	stop	53		00:00:53	2017-02-28 11:39:31
584	Dokolo	HC 4	HC4/HW2	New Child	24				00:00:00	2017-02-28 11:40:56
585	Dokolo	HC 4	HC4/HW2	Documentation Follow Up	39	start			00:00:00	2017-02-28 11:40:57
586	Dokolo	HC 4	HC4/other	Documentation Follow Up	21	stop	95		00:01:35	2017-02-28 11:41:02
587	Dokolo	HC 4	HC4/HW2	Documentation Follow Up	39	stop	62		00:01:02	2017-02-28 11:41:58
588	Dokolo	HC 4	HC4/other	New Child	15				00:00:00	2017-02-28 11:42:28
589	Dokolo	HC 4	HC4/other	Documentation Follow Up	22	start			00:00:00	2017-02-28 11:42:39
590	Dokolo	HC 4	HC4/HW2	New Child	25				00:00:00	2017-02-28 11:42:40
591	Dokolo	HC 4	HC4/HW2	Documentation Follow Up	40	start			00:00:00	2017-02-28 11:42:40
592	Dokolo	HC 4	HC4/HW2	Documentation Follow Up	40	stop	36		00:00:36	2017-02-28 11:43:16
593	Dokolo	HC 4	HC4/HW2	Documentation Follow Up	41	start			00:00:00	2017-02-28 11:43:50
594	Dokolo	HC 4	HC4/other	Documentation Follow Up	22	stop	83		00:01:23	2017-02-28 11:44:02
595	Dokolo	HC 4	HC4/HW2	Documentation Follow Up	41	stop	30		00:00:30	2017-02-28 11:44:19
596	Dokolo	HC 4	HC4/HW2	New Child	26				00:00:00	2017-02-28 11:44:44
597	Dokolo	HC 4	HC4/HW2	Documentation Follow Up	42	start			00:00:00	2017-02-28 11:44:44
598	Dokolo	HC 4	HC4/HW2	Documentation Follow Up	42	stop	22		00:00:22	2017-02-28 11:45:07
599	Dokolo	HC 4	HC4/HW2	New Child	27				00:00:00	2017-02-28 11:45:07
600	Dokolo	HC 4	HC4/HW2	Documentation Follow Up	43	start			00:00:00	2017-02-28 11:45:08
601	Dokolo	HC 4	HC4/other	New Child	16				00:00:00	2017-02-28 11:45:21
602	Dokolo	HC 4	HC4/other	Documentation Follow Up	23	start			00:00:00	2017-02-28 11:45:21
603	Dokolo	HC 4	HC4/other	Documentation Follow Up	23	stop	16		00:00:16	2017-02-28 11:45:37
604	Dokolo	HC 4	HC4/other	Documentation Follow Up	24	start			00:00:00	2017-02-28 11:46:22
605	Dokolo	HC 4	HC4/HW2	Documentation Follow Up	43	stop	142		00:02:22	2017-02-28 11:47:30
606	Dokolo	HC 4	HC4/HW2	Documentation Follow Up	44	start			00:00:00	2017-02-28 11:47:50
607	Dokolo	HC 4	HC4/HW2	Documentation Follow Up	44	stop	22		00:00:22	2017-02-28 11:48:11
608	Dokolo	HC 4	HC4/HW2	New Child	28				00:00:00	2017-02-28 11:48:23
609	Dokolo	HC 4	HC4/HW2	Documentation Follow Up	45	start			00:00:00	2017-02-28 11:48:24
610	Dokolo	HC 4	HC4/HW2	Documentation Follow Up	45	stop	9		00:00:09	2017-02-28 11:48:33
611	Dokolo	HC 4	HC4/other	Documentation Follow Up	24	stop	133		00:02:13	2017-02-28 11:48:35
612	Dokolo	HC 4	HC4/HW2	New Child	29				00:00:00	2017-02-28 11:50:24
613	Dokolo	HC 4	HC4/HW2	Documentation Follow Up	46	start			00:00:00	2017-02-28 11:50:25
614	Dokolo	HC 4	HC4/HW2	Documentation Follow Up	46	stop	16		00:00:16	2017-02-28 11:50:41
615	Dokolo	HC 4	HC4/HW2	New Child	30				00:00:00	2017-02-28 11:52:22
616	Dokolo	HC 4	HC4/HW2	Documentation Follow Up	47	start			00:00:00	2017-02-28 11:52:23
617	Dokolo	HC 4	HC4/HW2	Documentation Follow Up	47	stop	81		00:01:21	2017-02-28 11:53:43
618	Dokolo	HC 4	HC4/HW2	Documentation Follow Up	48	start			00:00:00	2017-02-28 11:54:25
619	Dokolo	HC 4	HC4/HW2	Documentation Follow Up	48	stop	15		00:00:15	2017-02-28 11:54:40
620	Dokolo	HC 4	HC4/other	New Child	17				00:00:00	2017-02-28 11:54:53
621	Dokolo	HC 4	HC4/other	Documentation Follow Up	25	start			00:00:00	2017-02-28 11:54:54
622	Dokolo	HC 4	HC4/other	Documentation Follow Up	25	stop	63		00:01:03	2017-02-28 11:55:57
623	Dokolo	HC 4	HC4/other	Documentation Follow Up	26	start			00:00:00	2017-02-28 11:57:12
624	Dokolo	HC 4	HC4/other	Documentation Follow Up	26	stop	27		00:00:27	2017-02-28 11:57:39
625	Dokolo	HC 4	HC4/other	Documentation Follow Up	27	start			00:00:00	2017-02-28 11:58:14
626	Dokolo	HC 4	HC4/HW2	New Child	31				00:00:00	2017-02-28 11:58:19
627	Dokolo	HC 4	HC4/HW2	Documentation Follow Up	49	start			00:00:00	2017-02-28 11:58:19
628	Dokolo	HC 4	HC4/HW2	Documentation Follow Up	49	stop	16		00:00:16	2017-02-28 11:58:35
629	Dokolo	HC 4	HC4/other	Documentation Follow Up	27	stop	23		00:00:23	2017-02-28 11:58:37
630	Dokolo	HC 4	HC4/HW2	Documentation Follow Up	50	start			00:00:00	2017-02-28 11:59:15
631	Dokolo	HC 4	HC4/HW2	Documentation Follow Up	50	stop	11		00:00:11	2017-02-28 11:59:25
632	Dokolo	HC 4	HC4/HW2	Documentation Follow Up	51	start			00:00:00	2017-02-28 11:59:56
633	Dokolo	HC 4	HC4/HW2	Documentation Follow Up	51	stop	25		00:00:25	2017-02-28 12:00:21
634	Dokolo	HC 4	HC4/other	Documentation Follow Up	28	start			00:00:00	2017-02-28 12:00:49
635	Dokolo	HC 4	HC4/HW2	New Child	32				00:00:00	2017-02-28 12:01:08
636	Dokolo	HC 4	HC4/HW2	Documentation Follow Up	52	start			00:00:00	2017-02-28 12:01:09
637	Dokolo	HC 4	HC4/other	Documentation Follow Up	28	stop	79		00:01:19	2017-02-28 12:02:08
638	Dokolo	HC 4	HC4/other	New Child	18				00:00:00	2017-02-28 12:02:12
639	Dokolo	HC 4	HC4/other	Documentation Follow Up	29	start			00:00:00	2017-02-28 12:02:13
640	Dokolo	HC 4	HC4/HW2	Documentation Follow Up	52	stop	131		00:02:11	2017-02-28 12:03:20
641	Dokolo	HC 4	HC4/other	Documentation Follow Up	29	stop	68		00:01:08	2017-02-28 12:03:21
642	Dokolo	HC 4	HC4/HW1	New Child	13				00:00:00	2017-02-28 12:04:21
643	Dokolo	HC 4	HC4/HW1	Documentation 1st Visit	11	start			00:00:00	2017-02-28 12:04:24
644	Dokolo	HC 4	HC4/HW1	Documentation 1st Visit	11	stop	25		00:00:25	2017-02-28 12:04:49
645	Dokolo	HC 4	HC4/HW1	Documentation 1st Visit	12	start			00:00:00	2017-02-28 12:06:15
646	Dokolo	HC 4	HC4/HW1	Documentation 1st Visit	12	stop	232		00:03:52	2017-02-28 12:10:07
647	Dokolo	HC 4	HC4/HW1	Documentation 1st Visit	13	start			00:00:00	2017-02-28 12:10:27
648	Dokolo	HC 4	HC4/HW1	Documentation 1st Visit	13	stop	6		00:00:06	2017-02-28 12:10:32
649	Dokolo	HC 4	HC4/HW1	New Child	14				00:00:00	2017-02-28 12:10:40
650	Dokolo	HC 4	HC4/HW1	Documentation Follow Up	15	start			00:00:00	2017-02-28 12:10:41
651	Dokolo	HC 4	HC4/HW1	Documentation Follow Up	15	stop	34		00:00:34	2017-02-28 12:11:15
652	Dokolo	HC 4	HC4/HW2	New Child	33				00:00:00	2017-02-28 12:12:06
653	Dokolo	HC 4	HC4/HW2	Documentation Follow Up	53	start			00:00:00	2017-02-28 12:12:07
654	Dokolo	HC 4	HC4/HW1	Documentation Follow Up	16	start			00:00:00	2017-02-28 12:12:07
655	Dokolo	HC 4	HC4/HW2	Documentation Follow Up	53	stop	43		00:00:43	2017-02-28 12:12:50
656	Dokolo	HC 4	HC4/other	New Child	19				00:00:00	2017-02-28 12:13:03
657	Dokolo	HC 4	HC4/other	Documentation 1st Visit	7	start			00:00:00	2017-02-28 12:13:03
658	Dokolo	HC 4	HC4/other	Documentation 1st Visit	7	stop	21		00:00:21	2017-02-28 12:13:25
659	Dokolo	HC 4	HC4/HW1	Documentation Follow Up	16	stop	99		00:01:39	2017-02-28 12:13:46
660	Dokolo	HC 4	HC4/HW2	New Child	34				00:00:00	2017-02-28 12:14:26
661	Dokolo	HC 4	HC4/HW2	Documentation Follow Up	54	start			00:00:00	2017-02-28 12:14:27
662	Dokolo	HC 4	HC4/other	Documentation 1st Visit	8	start			00:00:00	2017-02-28 12:14:50
663	Dokolo	HC 4	HC4/HW2	Documentation Follow Up	54	stop	33		00:00:33	2017-02-28 12:15:01
664	Dokolo	HC 4	HC4/other	Documentation 1st Visit	8	stop	174		00:02:54	2017-02-28 12:17:43
665	Dokolo	HC 2	HC2/HW2	Documentation Follow Up	1	start			00:00:00	2017-03-01 12:00:48
666	Dokolo	HC 2	HC2/HW2	Documentation Follow Up	1	stop	2		00:00:02	2017-03-01 12:00:50
667	Dokolo	HC 2	HC2/HW2	New Child	1				00:00:00	2017-03-01 12:00:52
668	Dokolo	HC 2	HC2/HW1	New Child	1				00:00:00	2017-03-01 12:01:49
669	Dokolo	HC 2	HC2/HW1	Documentation 1st Visit	1	start			00:00:00	2017-03-01 12:01:52
670	Dokolo	HC 2	HC2/HW2	Documentation 1st Visit	1	start			00:00:00	2017-03-01 12:03:34
671	Dokolo	HC 2	HC2/HW1	Documentation 1st Visit	1	stop	150		00:02:30	2017-03-01 12:04:21
672	Dokolo	HC 2	HC2/HW1	Documentation 1st Visit	2	start			00:00:00	2017-03-01 12:04:55
673	Dokolo	HC 2	HC2/HW1	Documentation 1st Visit	2	stop	39		00:00:39	2017-03-01 12:05:34
674	Dokolo	HC 2	HC2/HW1	Documentation 1st Visit	3	start			00:00:00	2017-03-01 12:05:44
675	Dokolo	HC 2	HC2/other	New Child	1				00:00:00	2017-03-01 12:08:53
676	Dokolo	HC 2	HC2/other	Documentation 1st Visit	1	start			00:00:00	2017-03-01 12:08:58
677	Dokolo	HC 2	HC2/HW1	Documentation 1st Visit	3	stop	230		00:03:50	2017-03-01 12:09:35
678	Dokolo	HC 2	HC2/HW1	New Child	2				00:00:00	2017-03-01 12:11:44
679	Dokolo	HC 2	HC2/HW1	Documentation 1st Visit	4	start			00:00:00	2017-03-01 12:11:46
680	Dokolo	HC 2	HC2/other	Documentation 1st Visit	1	stop	309		00:05:09	2017-03-01 12:14:07
681	Dokolo	HC 2	HC2/other	New Child	2				00:00:00	2017-03-01 12:14:12
682	Dokolo	HC 2	HC2/other	Documentation 1st Visit	2	start			00:00:00	2017-03-01 12:14:17
683	Dokolo	HC 2	HC2/HW2	Documentation 1st Visit	1	stop	664		00:11:04	2017-03-01 12:14:37
684	Dokolo	HC 2	HC2/HW2	Documentation 1st Visit	2	start			00:00:00	2017-03-01 12:14:55
685	Dokolo	HC 2	HC2/HW2	New Child	2				00:00:00	2017-03-01 12:15:16
686	Dokolo	HC 2	HC2/HW2	Documentation 1st Visit	2	stop	23		00:00:23	2017-03-01 12:15:18
687	Dokolo	HC 2	HC2/HW2	Documentation 1st Visit	3	start			00:00:00	2017-03-01 12:15:22
688	Dokolo	HC 2	HC2/HW1	Documentation 1st Visit	4	stop	289		00:04:49	2017-03-01 12:16:34
689	Dokolo	HC 2	HC2/HW1	New Child	3				00:00:00	2017-03-01 12:16:41
690	Dokolo	HC 2	HC2/HW1	Documentation 1st Visit	5	start			00:00:00	2017-03-01 12:16:46
691	Dokolo	HC 2	HC2/other	Documentation 1st Visit	2	stop	271		00:04:31	2017-03-01 12:18:48
692	Dokolo	HC 2	HC2/HW2	Documentation 1st Visit	3	stop	332		00:05:32	2017-03-01 12:20:54
693	Dokolo	HC 2	HC2/HW2	Documentation 1st Visit	4	start			00:00:00	2017-03-01 12:21:22
694	Dokolo	HC 2	HC2/HW1	Documentation 1st Visit	5	stop	324		00:05:24	2017-03-01 12:22:10
695	Dokolo	HC 2	HC2/HW2	Documentation 1st Visit	4	stop	59		00:00:59	2017-03-01 12:22:21
696	Dokolo	HC 2	HC2/HW2	New Child	3				00:00:00	2017-03-01 12:22:26
697	Dokolo	HC 2	HC2/HW2	Documentation Follow Up	2	start			00:00:00	2017-03-01 12:22:28
698	Dokolo	HC 2	HC2/HW1	New Child	4				00:00:00	2017-03-01 12:22:58
699	Dokolo	HC 2	HC2/HW1	Documentation 1st Visit	6	start			00:00:00	2017-03-01 12:22:59
700	Dokolo	HC 2	HC2/other	Documentation Follow Up	1	start			00:00:00	2017-03-01 12:23:33
701	Dokolo	HC 2	HC2/HW1	Documentation 1st Visit	6	stop	53		00:00:53	2017-03-01 12:23:52
702	Dokolo	HC 2	HC2/HW1	New Child	5				00:00:00	2017-03-01 12:23:53
703	Dokolo	HC 2	HC2/HW1	Documentation Follow Up	1	start			00:00:00	2017-03-01 12:23:55
704	Dokolo	HC 2	HC2/HW1	Documentation Follow Up	1	stop	38		00:00:38	2017-03-01 12:24:34
705	Dokolo	HC 2	HC2/HW1	New Child	6				00:00:00	2017-03-01 12:25:34
706	Dokolo	HC 2	HC2/HW1	Documentation Follow Up	2	start			00:00:00	2017-03-01 12:26:34
707	Dokolo	HC 2	HC2/HW2	Documentation Follow Up	2	stop	285		00:04:45	2017-03-01 12:27:13
708	Dokolo	HC 2	HC2/HW2	New Child	4				00:00:00	2017-03-01 12:27:32
709	Dokolo	HC 2	HC2/HW2	Documentation Follow Up	3	start			00:00:00	2017-03-01 12:27:34
710	Dokolo	HC 2	HC2/HW1	Documentation Follow Up	2	stop	76		00:01:16	2017-03-01 12:27:50
711	Dokolo	HC 2	HC2/HW2	Documentation Follow Up	3	stop	27		00:00:27	2017-03-01 12:28:01
712	Dokolo	HC 2	HC2/HW2	New Child	5				00:00:00	2017-03-01 12:28:07
713	Dokolo	HC 2	HC2/HW1	Documentation Follow Up	3	start			00:00:00	2017-03-01 12:28:11
714	Dokolo	HC 2	HC2/HW2	Documentation Follow Up	4	start			00:00:00	2017-03-01 12:29:05
715	Dokolo	HC 2	HC2/other	Documentation Follow Up	1	stop	353		00:05:53	2017-03-01 12:29:26
716	Dokolo	HC 2	HC2/other	New Child	3				00:00:00	2017-03-01 12:29:27
717	Dokolo	HC 2	HC2/other	Documentation Follow Up	2	start			00:00:00	2017-03-01 12:29:28
718	Dokolo	HC 2	HC2/HW2	Documentation Follow Up	4	stop	40		00:00:40	2017-03-01 12:29:45
719	Dokolo	HC 2	HC2/HW2	New Child	6				00:00:00	2017-03-01 12:30:25
720	Dokolo	HC 2	HC2/HW1	Documentation Follow Up	3	stop	140		00:02:20	2017-03-01 12:30:32
721	Dokolo	HC 2	HC2/HW1	Documentation Follow Up	4	start			00:00:00	2017-03-01 12:30:53
722	Dokolo	HC 2	HC2/HW2	Documentation Follow Up	5	start			00:00:00	2017-03-01 12:31:32
723	Dokolo	HC 2	HC2/other	Documentation Follow Up	2	stop	141		00:02:21	2017-03-01 12:31:49
724	Dokolo	HC 2	HC2/HW2	Documentation Follow Up	5	stop	34		00:00:34	2017-03-01 12:32:05
725	Dokolo	HC 2	HC2/other	Documentation Follow Up	3	start			00:00:00	2017-03-01 12:32:19
726	Dokolo	HC 2	HC2/HW2	New Child	7				00:00:00	2017-03-01 12:32:22
727	Dokolo	HC 2	HC2/HW2	Documentation Follow Up	6	start			00:00:00	2017-03-01 12:32:25
728	Dokolo	HC 2	HC2/other	Documentation Follow Up	3	stop	8		00:00:08	2017-03-01 12:32:28
729	Dokolo	HC 2	HC2/other	New Child	4				00:00:00	2017-03-01 12:32:31
730	Dokolo	HC 2	HC2/HW1	Documentation Follow Up	4	stop	100		00:01:40	2017-03-01 12:32:33
731	Dokolo	HC 2	HC2/other	Documentation Follow Up	4	start			00:00:00	2017-03-01 12:32:35
732	Dokolo	HC 2	HC2/HW2	Documentation Follow Up	6	stop	75		00:01:15	2017-03-01 12:33:41
733	Dokolo	HC 2	HC2/HW1	New Child	7				00:00:00	2017-03-01 12:34:01
734	Dokolo	HC 2	HC2/HW1	Documentation Follow Up	5	start			00:00:00	2017-03-01 12:34:01
735	Dokolo	HC 2	HC2/HW2	New Child	8				00:00:00	2017-03-01 12:34:20
736	Dokolo	HC 2	HC2/HW2	Documentation Follow Up	7	start			00:00:00	2017-03-01 12:34:22
737	Dokolo	HC 2	HC2/other	Documentation Follow Up	4	stop	133		00:02:13	2017-03-01 12:34:48
738	Dokolo	HC 2	HC2/other	New Child	5				00:00:00	2017-03-01 12:34:50
739	Dokolo	HC 2	HC2/other	Documentation Follow Up	5	start			00:00:00	2017-03-01 12:34:51
740	Dokolo	HC 2	HC2/HW2	Documentation Follow Up	1	start			00:00:00	2017-03-01 12:35:34
741	Dokolo	HC 2	HC2/other	Documentation Follow Up	5	stop	100		00:01:40	2017-03-01 12:36:31
742	Dokolo	HC 2	HC2/other	New Child	6				00:00:00	2017-03-01 12:36:32
743	Dokolo	HC 2	HC2/other	Documentation Follow Up	6	start			00:00:00	2017-03-01 12:36:32
744	Dokolo	HC 2	HC2/HW1	Documentation Follow Up	5	stop	155		00:02:35	2017-03-01 12:36:37
745	Dokolo	HC 2	HC2/other	Documentation Follow Up	6	stop	30		00:00:30	2017-03-01 12:37:03
746	Dokolo	HC 2	HC2/other	New Child	7				00:00:00	2017-03-01 12:37:04
747	Dokolo	HC 2	HC2/other	Documentation Follow Up	7	start			00:00:00	2017-03-01 12:37:04
748	Dokolo	HC 2	HC2/HW2	Documentation Follow Up	7	stop	166		00:02:46	2017-03-01 12:37:08
749	Dokolo	HC 2	HC2/HW2	New Child	9				00:00:00	2017-03-01 12:37:25
750	Dokolo	HC 2	HC2/HW2	Documentation Follow Up	8	start			00:00:00	2017-03-01 12:37:46
751	Dokolo	HC 2	HC2/other	Documentation Follow Up	7	stop	80		00:01:20	2017-03-01 12:38:24
752	Dokolo	HC 2	HC2/HW2	Documentation Follow Up	1	stop	177		00:02:57	2017-03-01 12:38:31
753	Dokolo	HC 2	HC2/other	Documentation Follow Up	8	start			00:00:00	2017-03-01 12:38:48
754	Dokolo	HC 2	HC2/HW2	Documentation Follow Up	2	start			00:00:00	2017-03-01 12:39:09
755	Dokolo	HC 2	HC2/other	Documentation Follow Up	8	stop	23		00:00:23	2017-03-01 12:39:11
756	Dokolo	HC 2	HC2/other	New Child	8				00:00:00	2017-03-01 12:39:13
757	Dokolo	HC 2	HC2/other	New Child	9				00:00:00	2017-03-01 12:39:15
758	Dokolo	HC 2	HC2/other	Documentation Follow Up	9	start			00:00:00	2017-03-01 12:39:16
759	Dokolo	HC 2	HC2/HW2	Documentation Follow Up	8	stop	94		00:01:34	2017-03-01 12:39:19
760	Dokolo	HC 2	HC2/HW2	New Child	10				00:00:00	2017-03-01 12:39:54
761	Dokolo	HC 2	HC2/HW2	Documentation Follow Up	9	start			00:00:00	2017-03-01 12:39:54
762	Dokolo	HC 2	HC2/HW2	Documentation Follow Up	2	stop	47		00:00:47	2017-03-01 12:39:55
763	Dokolo	HC 2	HC2/HW2	Documentation Follow Up	9	stop	53		00:00:53	2017-03-01 12:40:47
764	Dokolo	HC 2	HC2/HW2	New Child	11				00:00:00	2017-03-01 12:40:51
765	Dokolo	HC 2	HC2/HW2	Documentation Follow Up	10	start			00:00:00	2017-03-01 12:40:53
766	Dokolo	HC 2	HC2/HW2	Documentation Follow Up	10	stop	15		00:00:15	2017-03-01 12:41:08
767	Dokolo	HC 2	HC2/other	Documentation Follow Up	9	stop	135		00:02:15	2017-03-01 12:41:31
768	Dokolo	HC 2	HC2/other	Documentation Follow Up	10	start			00:00:00	2017-03-01 12:41:39
769	Dokolo	HC 2	HC2/other	Documentation Follow Up	10	stop	8		00:00:08	2017-03-01 12:41:47
770	Dokolo	HC 2	HC2/HW1	Documentation Follow Up	1	start			00:00:00	2017-03-01 12:43:22
771	Dokolo	HC 2	HC2/HW2	New Child	12				00:00:00	2017-03-01 12:44:32
772	Dokolo	HC 2	HC2/HW2	Documentation Follow Up	11	start			00:00:00	2017-03-01 12:44:33
773	Dokolo	HC 2	HC2/HW2	Documentation Follow Up	11	stop	88		00:01:28	2017-03-01 12:46:01
774	Dokolo	HC 2	HC2/HW2	New Child	13				00:00:00	2017-03-01 12:46:13
775	Dokolo	HC 2	HC2/HW2	Documentation Follow Up	12	start			00:00:00	2017-03-01 12:46:14
776	Dokolo	HC 2	HC2/HW1	Documentation Follow Up	1	stop	221		00:03:41	2017-03-01 12:47:03
777	Dokolo	HC 2	HC2/HW2	Documentation Follow Up	12	stop	70		00:01:10	2017-03-01 12:47:24
778	Dokolo	HC 2	HC2/HW1	Documentation Follow Up	2	start			00:00:00	2017-03-01 12:47:38
779	Dokolo	HC 2	HC2/HW1	Documentation Follow Up	2	stop	60		00:01:00	2017-03-01 12:48:38
780	Dokolo	HC 2	HC2/HW2	Documentation Follow Up	13	start			00:00:00	2017-03-01 13:10:51
781	Dokolo	HC 2	HC2/HW2	Documentation Follow Up	13	stop	12		00:00:12	2017-03-01 13:11:04
782	Dokolo	HC 2	HC2/HW2	New Child	14				00:00:00	2017-03-01 13:15:30
783	Dokolo	HC 2	HC2/HW2	Documentation Follow Up	14	start			00:00:00	2017-03-01 13:15:32
784	Dokolo	HC 2	HC2/HW2	Documentation Follow Up	14	stop	54		00:00:54	2017-03-01 13:16:26
785	Dokolo	HC 2	HC2/HW2	Documentation Follow Up	15	start			00:00:00	2017-03-01 13:17:12
786	Dokolo	HC 2	HC2/HW2	Documentation Follow Up	15	stop	35		00:00:35	2017-03-01 13:17:47
787	Dokolo	HC 2	HC2/HW2	Documentation Follow Up	16	start			00:00:00	2017-03-01 13:19:39
788	Dokolo	HC 2	HC2/HW2	Documentation Follow Up	16	stop	2		00:00:02	2017-03-01 13:19:42
789	Dokolo	HC 2	HC2/HW2	Documentation Follow Up	17	start			00:00:00	2017-03-01 13:20:17
790	Dokolo	HC 2	HC2/HW2	Documentation Follow Up	17	stop	9		00:00:09	2017-03-01 13:20:26
791	Dokolo	HC 2	HC2/HW2	Documentation Follow Up	18	start			00:00:00	2017-03-01 13:31:06
792	Dokolo	HC 2	HC2/HW2	Documentation Follow Up	18	stop	79		00:01:19	2017-03-01 13:32:25
793	Dokolo	HC 2	HC2/HW1	Documentation Follow Up	6	start			00:00:00	2017-03-01 13:42:48
794	Dokolo	HC 2	HC2/HW1	Documentation Follow Up	6	stop	14		00:00:14	2017-03-01 13:43:02
795	Dokolo	HC 2	HC2/HW2	New Child	15				00:00:00	2017-03-01 13:49:28
796	Dokolo	HC 2	HC2/HW2	Documentation Follow Up	19	start			00:00:00	2017-03-01 13:49:32
797	Dokolo	HC 2	HC2/HW2	Documentation Follow Up	19	stop	66		00:01:06	2017-03-01 13:50:38
798	Dokolo	HC 2	HC2/HW2	Documentation Follow Up	20	start			00:00:00	2017-03-01 13:51:26
799	Dokolo	HC 2	HC2/HW2	Documentation Follow Up	20	stop	44		00:00:44	2017-03-01 13:52:10
800	Dokolo	HC 2	HC2/HW2	Documentation Follow Up	21	start			00:00:00	2017-03-01 13:52:12
801	Dokolo	HC 2	HC2/HW2	Documentation Follow Up	21	stop	10		00:00:10	2017-03-01 13:52:22
802	Dokolo	HC 2	HC2/HW1	New Child	8				00:00:00	2017-03-01 13:53:06
803	Dokolo	HC 2	HC2/HW1	Documentation Follow Up	7	start			00:00:00	2017-03-01 13:53:10
804	Dokolo	HC 2	HC2/HW1	Documentation Follow Up	7	stop	17		00:00:17	2017-03-01 13:53:26
805	Dokolo	HC 5	HC5/HW1	New Child	1				00:00:00	2017-03-02 11:07:47
806	Dokolo	HC 5	HC5/HW1	Documentation Follow Up	1	start			00:00:00	2017-03-02 11:07:49
807	Dokolo	HC 5	HC5/HW1	Documentation Follow Up	1	stop	22		00:00:22	2017-03-02 11:08:11
808	Dokolo	HC 5	HC5/HW1	Documentation Follow Up	2	start			00:00:00	2017-03-02 11:09:36
809	Dokolo	HC 5	HC5/HW1	Documentation Follow Up	2	stop	18		00:00:18	2017-03-02 11:09:55
810	Dokolo	HC 5	HC5/HW1	Documentation Follow Up	3	start			00:00:00	2017-03-02 11:12:18
811	Dokolo	HC 5	HC5/HW1	Documentation Follow Up	3	stop	58	98	00:00:58	2017-03-02 11:13:16
812	Dokolo	HC 5	HC5/HW2	New Child	1				00:00:00	2017-03-02 11:14:12
813	Dokolo	HC 5	HC5/HW2	Documentation Follow Up	1	start			00:00:00	2017-03-02 11:14:12
814	Dokolo	HC 5	HC5/HW2	Documentation Follow Up	1	stop	13		00:00:13	2017-03-02 11:14:26
815	Dokolo	HC 5	HC5/HW2	Documentation Follow Up	2	start			00:00:00	2017-03-02 11:14:33
816	Dokolo	HC 5	HC5/HW2	Documentation Follow Up	2	stop	4		00:00:04	2017-03-02 11:14:37
817	Dokolo	HC 5	HC5/HW2	Documentation Follow Up	3	start			00:00:00	2017-03-02 11:14:39
818	Dokolo	HC 5	HC5/HW1	New Child	2				00:00:00	2017-03-02 11:14:43
819	Dokolo	HC 5	HC5/HW1	Documentation Follow Up	4	start			00:00:00	2017-03-02 11:14:44
820	Dokolo	HC 5	HC5/HW2	Documentation Follow Up	3	stop	121		00:02:01	2017-03-02 11:16:40
821	Dokolo	HC 5	HC5/HW2	Documentation Follow Up	4	start			00:00:00	2017-03-02 11:16:48
822	Dokolo	HC 5	HC5/HW1	New Child	3				00:00:00	2017-03-02 11:16:48
823	Dokolo	HC 5	HC5/HW1	Documentation Follow Up	5	start			00:00:00	2017-03-02 11:16:49
824	Dokolo	HC 5	HC5/HW1	Documentation Follow Up	5	stop	53	53	00:00:53	2017-03-02 11:17:42
825	Dokolo	HC 5	HC5/HW1	New Child	4				00:00:00	2017-03-02 11:18:30
826	Dokolo	HC 5	HC5/HW1	Documentation Follow Up	6	start			00:00:00	2017-03-02 11:18:31
827	Dokolo	HC 5	HC5/HW1	Documentation Follow Up	6	stop	12	12	00:00:12	2017-03-02 11:18:43
828	Dokolo	HC 5	HC5/HW2	Documentation Follow Up	4	stop	132	270	00:02:12	2017-03-02 11:18:59
829	Dokolo	HC 5	HC5/HW2	New Child	2				00:00:00	2017-03-02 11:19:21
830	Dokolo	HC 5	HC5/HW2	Documentation Follow Up	5	start			00:00:00	2017-03-02 11:19:23
831	Dokolo	HC 5	HC5/HW2	Documentation Follow Up	5	stop	1		00:00:01	2017-03-02 11:19:24
832	Dokolo	HC 5	HC5/HW2	Documentation Follow Up	6	start			00:00:00	2017-03-02 11:19:33
833	Dokolo	HC 5	HC5/HW2	Documentation Follow Up	6	stop	106	107	00:01:46	2017-03-02 11:21:20
834	Dokolo	HC 5	HC5/HW2	New Child	3				00:00:00	2017-03-02 11:22:15
835	Dokolo	HC 5	HC5/HW2	Documentation Follow Up	7	start			00:00:00	2017-03-02 11:22:16
836	Dokolo	HC 5	HC5/HW2	Documentation Follow Up	7	stop	160	160	00:02:40	2017-03-02 11:24:56
837	Dokolo	HC 5	HC5/HW2	New Child	4				00:00:00	2017-03-02 11:25:19
838	Dokolo	HC 5	HC5/HW2	Documentation Follow Up	8	start			00:00:00	2017-03-02 11:25:21
839	Dokolo	HC 5	HC5/HW2	Documentation Follow Up	8	stop	116	116	00:01:56	2017-03-02 11:27:17
840	Dokolo	HC 5	HC5/HW2	New Child	5				00:00:00	2017-03-02 11:27:58
841	Dokolo	HC 5	HC5/HW2	Documentation Follow Up	9	start			00:00:00	2017-03-02 11:27:59
842	Dokolo	HC 5	HC5/HW2	Documentation Follow Up	9	stop	107	107	00:01:47	2017-03-02 11:29:46
843	Dokolo	HC 5	HC5/HW2	New Child	6				00:00:00	2017-03-02 11:30:15
844	Dokolo	HC 5	HC5/HW2	Documentation Follow Up	10	start			00:00:00	2017-03-02 11:30:27
845	Dokolo	HC 5	HC5/HW2	Documentation Follow Up	10	stop	150	150	00:02:30	2017-03-02 11:32:57
846	Dokolo	HC 5	HC5/HW2	New Child	7				00:00:00	2017-03-02 11:34:44
847	Dokolo	HC 5	HC5/HW2	Documentation Follow Up	11	start			00:00:00	2017-03-02 11:34:45
848	Dokolo	HC 5	HC5/HW2	Documentation Follow Up	11	stop	46		00:00:46	2017-03-02 11:35:31
849	Dokolo	HC 5	HC5/HW2	Documentation Follow Up	12	start			00:00:00	2017-03-02 11:37:39
850	Dokolo	HC 5	HC5/HW2	Documentation Follow Up	12	stop	103	149	00:01:43	2017-03-02 11:39:22
851	Dokolo	HC 5	HC5/HW2	New Child	8				00:00:00	2017-03-02 11:39:59
852	Dokolo	HC 5	HC5/HW2	Documentation Follow Up	13	start			00:00:00	2017-03-02 11:40:00
853	Dokolo	HC 5	HC5/HW2	Documentation Follow Up	13	stop	241	241	00:04:01	2017-03-02 11:44:02
854	Dokolo	HC 5	HC5/HW2	New Child	9				00:00:00	2017-03-02 11:45:22
855	Dokolo	HC 5	HC5/HW2	Documentation Follow Up	14	start			00:00:00	2017-03-02 11:45:23
856	Dokolo	HC 5	HC5/HW2	Documentation Follow Up	14	stop	186	186	00:03:06	2017-03-02 11:48:28
857	Dokolo	HC 5	HC5/HW2	New Child	10				00:00:00	2017-03-02 11:49:55
858	Dokolo	HC 5	HC5/HW2	Documentation Follow Up	15	start			00:00:00	2017-03-02 11:49:58
859	Dokolo	HC 5	HC5/HW2	Documentation Follow Up	15	stop	137	137	00:02:17	2017-03-02 11:52:15
860	Dokolo	HC 5	HC5/HW2	New Child	11				00:00:00	2017-03-02 11:53:23
861	Dokolo	HC 5	HC5/HW2	Documentation Follow Up	16	start			00:00:00	2017-03-02 11:53:24
862	Dokolo	HC 5	HC5/HW2	Documentation Follow Up	16	stop	98	98	00:01:38	2017-03-02 11:55:02
863	Dokolo	HC 5	HC5/HW2	New Child	12				00:00:00	2017-03-02 11:56:03
864	Dokolo	HC 5	HC5/HW2	Documentation Follow Up	17	start			00:00:00	2017-03-02 11:56:10
865	Dokolo	HC 5	HC5/HW2	Documentation Follow Up	17	stop	116		00:01:56	2017-03-02 11:58:06
866	Dokolo	HC 5	HC5/HW2	Documentation Follow Up	18	start			00:00:00	2017-03-02 11:59:54
867	Dokolo	HC 5	HC5/HW2	Documentation Follow Up	18	stop	88	204	00:01:28	2017-03-02 12:01:22
868	Dokolo	HC 5	HC5/HW2	New Child	13				00:00:00	2017-03-02 12:02:14
869	Dokolo	HC 5	HC5/HW2	Documentation Follow Up	19	start			00:00:00	2017-03-02 12:02:18
870	Dokolo	HC 5	HC5/HW2	Documentation Follow Up	19	stop	152	152	00:02:32	2017-03-02 12:04:50
871	Dokolo	HC 5	HC5/HW2	New Child	14				00:00:00	2017-03-02 12:05:59
872	Dokolo	HC 5	HC5/HW2	Documentation Follow Up	20	start			00:00:00	2017-03-02 12:06:01
873	Dokolo	HC 5	HC5/HW2	Documentation Follow Up	20	stop	136	136	00:02:16	2017-03-02 12:08:17
874	Dokolo	HC 5	HC5/HW1	New Child	5				00:00:00	2017-03-02 12:12:09
875	Dokolo	HC 5	HC5/HW1	Documentation Follow Up	7	start			00:00:00	2017-03-02 12:12:09
876	Dokolo	HC 5	HC5/HW1	Documentation Follow Up	7	stop	12		00:00:12	2017-03-02 12:12:21
877	Dokolo	HC 5	HC5/HW1	Documentation Follow Up	8	start			00:00:00	2017-03-02 12:13:44
878	Dokolo	HC 5	HC5/HW1	Documentation Follow Up	8	stop	12		00:00:12	2017-03-02 12:13:56
879	Dokolo	HC 5	HC5/HW2	New Child	15				00:00:00	2017-03-02 12:14:49
880	Dokolo	HC 5	HC5/HW1	Documentation Follow Up	9	start			00:00:00	2017-03-02 12:17:23
881	Dokolo	HC 5	HC5/HW1	Documentation Follow Up	9	stop	23		00:00:23	2017-03-02 12:17:46
882	Dokolo	HC 5	HC5/HW2	New Child	16				00:00:00	2017-03-02 12:18:20
883	Dokolo	HC 5	HC5/HW2	Documentation Follow Up	21	start			00:00:00	2017-03-02 12:18:21
884	Dokolo	HC 5	HC5/HW2	Documentation Follow Up	21	stop	112		00:01:52	2017-03-02 12:20:12
885	Dokolo	HC 5	HC5/HW2	Documentation Follow Up	22	start			00:00:00	2017-03-02 12:20:14
886	Dokolo	HC 5	HC5/HW2	Documentation Follow Up	22	stop	10	122	00:00:10	2017-03-02 12:20:24
887	Dokolo	HC 5	HC5/HW2	New Child	17				00:00:00	2017-03-02 12:20:41
888	Dokolo	HC 5	HC5/HW2	Documentation Follow Up	23	start			00:00:00	2017-03-02 12:20:42
889	Dokolo	HC 5	HC5/HW2	Documentation Follow Up	23	stop	50		00:00:50	2017-03-02 12:21:32
890	Dokolo	HC 5	HC5/HW2	Documentation Follow Up	24	start			00:00:00	2017-03-02 12:21:53
891	Dokolo	HC 5	HC5/HW1	Documentation Follow Up	10	start			00:00:00	2017-03-02 12:23:14
892	Dokolo	HC 5	HC5/HW2	Documentation Follow Up	24	stop	98	148	00:01:38	2017-03-02 12:23:31
893	Dokolo	HC 5	HC5/HW1	Documentation Follow Up	10	stop	23		00:00:23	2017-03-02 12:23:37
894	Dokolo	HC 5	HC5/HW1	Documentation Follow Up	11	start			00:00:00	2017-03-02 12:26:57
895	Dokolo	HC 5	HC5/HW1	Documentation Follow Up	11	stop	15		00:00:15	2017-03-02 12:27:13
896	Dokolo	HC 5	HC5/HW1	Documentation Follow Up	12	start			00:00:00	2017-03-02 12:29:04
897	Dokolo	HC 5	HC5/HW1	Documentation Follow Up	12	stop	68		00:01:08	2017-03-02 12:30:12
898	Dokolo	HC 5	HC5/HW1	Documentation Follow Up	13	start			00:00:00	2017-03-02 12:30:54
899	Dokolo	HC 5	HC5/HW1	Documentation Follow Up	13	stop	37		00:00:37	2017-03-02 12:31:31
900	Dokolo	HC 5	HC5/HW1	Documentation Follow Up	14	start			00:00:00	2017-03-02 12:32:22
901	Dokolo	HC 5	HC5/HW1	Documentation Follow Up	14	stop	7		00:00:07	2017-03-02 12:32:28
902	Dokolo	HC 5	HC5/HW1	Documentation Follow Up	15	start			00:00:00	2017-03-02 12:36:04
903	Dokolo	HC 5	HC5/HW1	Documentation Follow Up	15	stop	52		00:00:52	2017-03-02 12:36:56
904	Dokolo	HC 5	HC5/HW1	Documentation Follow Up	16	start			00:00:00	2017-03-02 12:38:42
905	Dokolo	HC 5	HC5/HW1	Documentation Follow Up	16	stop	45		00:00:45	2017-03-02 12:39:27
906	Dokolo	HC 5	HC5/HW2	New Child	18				00:00:00	2017-03-02 12:39:31
907	Dokolo	HC 5	HC5/HW2	Documentation Follow Up	25	start			00:00:00	2017-03-02 12:39:32
908	Dokolo	HC 5	HC5/HW2	Documentation Follow Up	25	stop	45		00:00:45	2017-03-02 12:40:17
909	Dokolo	HC 5	HC5/HW2	Documentation Follow Up	26	start			00:00:00	2017-03-02 12:40:56
910	Dokolo	HC 5	HC5/HW1	Documentation Follow Up	17	start			00:00:00	2017-03-02 12:41:33
911	Dokolo	HC 5	HC5/HW2	Documentation Follow Up	26	stop	38		00:00:38	2017-03-02 12:41:34
912	Dokolo	HC 5	HC5/HW1	Documentation Follow Up	17	stop	11		00:00:11	2017-03-02 12:41:43
913	Dokolo	HC 5	HC5/HW2	Documentation Follow Up	27	start			00:00:00	2017-03-02 12:41:55
914	Dokolo	HC 5	HC5/HW2	Documentation Follow Up	27	stop	38		00:00:38	2017-03-02 12:42:33
915	Dokolo	HC 5	HC5/HW2	New Child	19				00:00:00	2017-03-02 12:42:53
916	Dokolo	HC 5	HC5/HW2	Documentation Follow Up	28	start			00:00:00	2017-03-02 12:42:55
917	Dokolo	HC 5	HC5/HW2	Documentation Follow Up	28	stop	21	142	00:00:21	2017-03-02 12:43:16
918	Dokolo	HC 5	HC5/HW1	Documentation Follow Up	18	start			00:00:00	2017-03-02 12:44:10
919	Dokolo	HC 5	HC5/HW1	Documentation Follow Up	18	stop	27		00:00:27	2017-03-02 12:44:38
920	Dokolo	HC 5	HC5/HW1	Documentation Follow Up	19	start			00:00:00	2017-03-02 12:47:44
921	Dokolo	HC 5	HC5/HW1	Documentation Follow Up	19	stop	16	348	00:00:16	2017-03-02 12:47:59
922	Dokolo	HC 1	HC1/HW1	Documentation Follow Up	1	start			00:00:00	2017-03-03 10:06:21
923	Dokolo	HC 1	HC1/HW1	New Child	1				00:00:00	2017-03-03 10:06:22
924	Dokolo	HC 1	HC1/HW2	New Child	1				00:00:00	2017-03-03 10:07:02
925	Dokolo	HC 1	HC1/HW2	Documentation Follow Up	1	start			00:00:00	2017-03-03 10:07:04
926	Dokolo	HC 1	HC1/HW1	Documentation Follow Up	1	stop	137		00:02:17	2017-03-03 10:08:38
927	Dokolo	HC 1	HC1/HW1	New Child	2				00:00:00	2017-03-03 10:08:40
928	Dokolo	HC 1	HC1/HW2	Documentation Follow Up	1	stop	103		00:01:43	2017-03-03 10:08:47
929	Dokolo	HC 1	HC1/HW1	Documentation Follow Up	2	start			00:00:00	2017-03-03 10:08:54
930	Dokolo	HC 1	HC1/HW2	Documentation Follow Up	2	start			00:00:00	2017-03-03 10:09:11
931	Dokolo	HC 1	HC1/HW1	Documentation Follow Up	2	stop	47		00:00:47	2017-03-03 10:09:41
932	Dokolo	HC 1	HC1/HW2	Documentation Follow Up	2	stop	31		00:00:31	2017-03-03 10:09:42
933	Dokolo	HC 1	HC1/HW1	Documentation Follow Up	3	start			00:00:00	2017-03-03 10:09:58
934	Dokolo	HC 1	HC1/HW1	Documentation Follow Up	3	stop	14		00:00:14	2017-03-03 10:10:12
935	Dokolo	HC 1	HC1/HW1	New Child	3				00:00:00	2017-03-03 10:10:29
936	Dokolo	HC 1	HC1/HW1	Documentation Follow Up	4	start			00:00:00	2017-03-03 10:10:43
937	Dokolo	HC 1	HC1/HW1	Documentation Follow Up	4	stop	29		00:00:29	2017-03-03 10:11:12
938	Dokolo	HC 1	HC1/HW2	Documentation Follow Up	3	start			00:00:00	2017-03-03 10:11:31
939	Dokolo	HC 1	HC1/HW1	Documentation Follow Up	5	start			00:00:00	2017-03-03 10:11:33
940	Dokolo	HC 1	HC1/HW2	Documentation Follow Up	3	stop	40		00:00:40	2017-03-03 10:12:11
941	Dokolo	HC 1	HC1/HW2	New Child	2				00:00:00	2017-03-03 10:12:13
942	Dokolo	HC 1	HC1/HW1	Documentation Follow Up	5	stop	53		00:00:53	2017-03-03 10:12:26
943	Dokolo	HC 1	HC1/HW1	New Child	4				00:00:00	2017-03-03 10:12:28
944	Dokolo	HC 1	HC1/HW1	Documentation Follow Up	6	start			00:00:00	2017-03-03 10:12:35
945	Dokolo	HC 1	HC1/HW2	Documentation Follow Up	4	start			00:00:00	2017-03-03 10:12:51
946	Dokolo	HC 1	HC1/HW1	Documentation Follow Up	6	stop	74		00:01:14	2017-03-03 10:13:50
947	Dokolo	HC 1	HC1/HW1	Documentation Follow Up	7	start			00:00:00	2017-03-03 10:14:37
948	Dokolo	HC 1	HC1/HW1	Documentation Follow Up	7	stop	21		00:00:21	2017-03-03 10:14:58
949	Dokolo	HC 1	HC1/HW1	New Child	5				00:00:00	2017-03-03 10:15:02
950	Dokolo	HC 1	HC1/HW1	Documentation Follow Up	8	start			00:00:00	2017-03-03 10:15:11
951	Dokolo	HC 1	HC1/HW2	Documentation Follow Up	4	stop	164		00:02:44	2017-03-03 10:15:35
952	Dokolo	HC 1	HC1/HW2	New Child	3				00:00:00	2017-03-03 10:15:45
953	Dokolo	HC 1	HC1/HW2	Documentation Follow Up	5	start			00:00:00	2017-03-03 10:16:00
954	Dokolo	HC 1	HC1/HW2	Documentation Follow Up	5	stop	15		00:00:15	2017-03-03 10:16:14
955	Dokolo	HC 1	HC1/HW1	Documentation Follow Up	8	stop	104		00:01:44	2017-03-03 10:16:55
956	Dokolo	HC 1	HC1/other	New Child	1				00:00:00	2017-03-03 10:18:09
957	Dokolo	HC 1	HC1/other	Documentation Follow Up	1	start			00:00:00	2017-03-03 10:18:22
958	Dokolo	HC 1	HC1/other	Documentation Follow Up	1	stop	42		00:00:42	2017-03-03 10:19:04
959	Dokolo	HC 1	HC1/other	Documentation Follow Up	2	start			00:00:00	2017-03-03 10:19:29
960	Dokolo	HC 1	HC1/HW2	New Child	4				00:00:00	2017-03-03 10:20:04
961	Dokolo	HC 1	HC1/HW2	Documentation Follow Up	6	start			00:00:00	2017-03-03 10:20:05
962	Dokolo	HC 1	HC1/other	Documentation Follow Up	2	stop	58		00:00:58	2017-03-03 10:20:27
963	Dokolo	HC 1	HC1/other	New Child	2				00:00:00	2017-03-03 10:20:32
964	Dokolo	HC 1	HC1/other	Documentation Follow Up	3	start			00:00:00	2017-03-03 10:20:50
965	Dokolo	HC 1	HC1/other	Documentation Follow Up	3	stop	10		00:00:10	2017-03-03 10:21:00
966	Dokolo	HC 1	HC1/other	New Child	3				00:00:00	2017-03-03 10:21:02
967	Dokolo	HC 1	HC1/other	Documentation Follow Up	4	start			00:00:00	2017-03-03 10:21:04
968	Dokolo	HC 1	HC1/HW2	Documentation Follow Up	6	stop	93		00:01:33	2017-03-03 10:21:39
969	Dokolo	HC 1	HC1/HW2	New Child	5				00:00:00	2017-03-03 10:21:44
970	Dokolo	HC 1	HC1/HW2	Documentation Follow Up	7	start			00:00:00	2017-03-03 10:21:53
971	Dokolo	HC 1	HC1/HW2	Documentation Follow Up	7	stop	20		00:00:20	2017-03-03 10:22:14
972	Dokolo	HC 1	HC1/HW2	Documentation Follow Up	8	start			00:00:00	2017-03-03 10:22:41
973	Dokolo	HC 1	HC1/other	Documentation Follow Up	4	stop	113		00:01:53	2017-03-03 10:22:57
974	Dokolo	HC 1	HC1/HW2	Documentation Follow Up	8	stop	23		00:00:23	2017-03-03 10:23:04
975	Dokolo	HC 1	HC1/other	New Child	4				00:00:00	2017-03-03 10:23:09
976	Dokolo	HC 1	HC1/other	Documentation Follow Up	5	start			00:00:00	2017-03-03 10:23:18
977	Dokolo	HC 1	HC1/other	Documentation Follow Up	5	stop	10		00:00:10	2017-03-03 10:23:28
978	Dokolo	HC 1	HC1/other	Documentation Follow Up	6	start			00:00:00	2017-03-03 10:23:50
979	Dokolo	HC 1	HC1/other	New Child	5				00:00:00	2017-03-03 10:23:53
980	Dokolo	HC 1	HC1/HW2	Documentation Follow Up	9	start			00:00:00	2017-03-03 10:24:03
981	Dokolo	HC 1	HC1/HW2	New Child	6				00:00:00	2017-03-03 10:24:09
982	Dokolo	HC 1	HC1/HW2	Documentation Follow Up	9	stop	10		00:00:10	2017-03-03 10:24:13
983	Dokolo	HC 1	HC1/other	Documentation Follow Up	6	stop	41		00:00:41	2017-03-03 10:24:31
984	Dokolo	HC 1	HC1/HW2	Documentation Follow Up	10	start			00:00:00	2017-03-03 10:26:11
985	Dokolo	HC 1	HC1/HW2	Documentation Follow Up	10	stop	5		00:00:05	2017-03-03 10:26:16
986	Dokolo	HC 1	HC1/HW2	Documentation Follow Up	11	start			00:00:00	2017-03-03 10:26:29
987	Dokolo	HC 1	HC1/HW2	Documentation Follow Up	11	stop	22		00:00:22	2017-03-03 10:26:51
988	Dokolo	HC 1	HC1/HW2	Documentation Follow Up	12	start			00:00:00	2017-03-03 10:26:57
989	Dokolo	HC 1	HC1/HW2	Documentation Follow Up	12	stop	24		00:00:24	2017-03-03 10:27:20
990	Dokolo	HC 1	HC1/HW2	Documentation Follow Up	13	start			00:00:00	2017-03-03 10:27:36
991	Dokolo	HC 1	HC1/HW2	Documentation Follow Up	13	stop	46		00:00:46	2017-03-03 10:28:22
992	Dokolo	HC 1	HC1/HW2	Documentation Follow Up	14	start			00:00:00	2017-03-03 10:28:25
993	Dokolo	HC 1	HC1/HW2	Documentation Follow Up	14	stop	16		00:00:16	2017-03-03 10:28:40
994	Dokolo	HC 1	HC1/HW1	New Child	6				00:00:00	2017-03-03 10:29:34
995	Dokolo	HC 1	HC1/HW1	New Child	7				00:00:00	2017-03-03 10:30:21
996	Dokolo	HC 1	HC1/HW1	Documentation Follow Up	9	start			00:00:00	2017-03-03 10:30:24
997	Dokolo	HC 1	HC1/HW1	Documentation Follow Up	9	stop	21		00:00:21	2017-03-03 10:30:45
998	Dokolo	HC 1	HC1/HW1	Documentation Follow Up	10	start			00:00:00	2017-03-03 10:31:22
999	Dokolo	HC 1	HC1/HW1	Documentation Follow Up	10	stop	59		00:00:59	2017-03-03 10:32:21
1000	Dokolo	HC 1	HC1/HW1	Documentation Follow Up	11	start			00:00:00	2017-03-03 10:32:37
1001	Dokolo	HC 1	HC1/HW1	Documentation Follow Up	11	stop	47		00:00:47	2017-03-03 10:33:24
1002	Dokolo	HC 1	HC1/HW2	New Child	7				00:00:00	2017-03-03 10:34:41
1003	Dokolo	HC 1	HC1/HW2	Documentation Follow Up	15	start			00:00:00	2017-03-03 10:34:42
1004	Dokolo	HC 1	HC1/HW2	Documentation Follow Up	15	stop	9		00:00:09	2017-03-03 10:34:50
1005	Dokolo	HC 1	HC1/HW2	Documentation Follow Up	16	start			00:00:00	2017-03-03 10:35:06
1006	Dokolo	HC 1	HC1/HW2	Documentation Follow Up	16	stop	6		00:00:06	2017-03-03 10:35:12
1007	Dokolo	HC 1	HC1/HW1	New Child	8				00:00:00	2017-03-03 10:43:47
1008	Dokolo	HC 1	HC1/HW1	New Child	9				00:00:00	2017-03-03 10:44:39
1009	Dokolo	HC 1	HC1/HW1	Documentation 1st Visit	1	start			00:00:00	2017-03-03 10:44:40
1010	Dokolo	HC 1	HC1/HW1	Documentation 1st Visit	1	stop	15		00:00:15	2017-03-03 10:44:55
1011	Dokolo	HC 1	HC1/HW1	Documentation 1st Visit	2	start			00:00:00	2017-03-03 10:45:19
1012	Dokolo	HC 1	HC1/HW1	Documentation 1st Visit	2	stop	118		00:01:58	2017-03-03 10:47:17
1013	Dokolo	HC 1	HC1/HW1	Documentation 1st Visit	3	start			00:00:00	2017-03-03 10:47:33
1014	Dokolo	HC 1	HC1/HW1	Documentation 1st Visit	3	stop	295		00:04:55	2017-03-03 10:52:27
1015	Dokolo	HC 1	HC1/HW1	Documentation 1st Visit	4	start			00:00:00	2017-03-03 10:55:31
1016	Dokolo	HC 1	HC1/HW2	New Child	8				00:00:00	2017-03-03 10:55:38
1017	Dokolo	HC 1	HC1/HW1	Documentation 1st Visit	4	stop	73		00:01:13	2017-03-03 10:56:44
1018	Dokolo	HC 1	HC1/HW1	Documentation 1st Visit	5	start			00:00:00	2017-03-03 10:57:56
1019	Dokolo	HC 1	HC1/HW1	Documentation 1st Visit	5	stop	149		00:02:29	2017-03-03 11:00:25
1020	Dokolo	HC 1	HC1/HW2	New Child	9				00:00:00	2017-03-03 11:02:48
1021	Dokolo	HC 1	HC1/HW2	Documentation Follow Up	17	start			00:00:00	2017-03-03 11:03:29
1022	Dokolo	HC 1	HC1/HW2	Documentation Follow Up	17	stop	25		00:00:25	2017-03-03 11:03:53
1023	Dokolo	HC 1	HC1/HW2	New Child	10				00:00:00	2017-03-03 11:04:06
1024	Dokolo	HC 1	HC1/HW2	Documentation Follow Up	18	start			00:00:00	2017-03-03 11:04:17
1025	Dokolo	HC 1	HC1/HW1	Documentation 1st Visit	6	start			00:00:00	2017-03-03 11:04:27
1026	Dokolo	HC 1	HC1/HW2	Documentation Follow Up	18	stop	27		00:00:27	2017-03-03 11:04:43
1027	Dokolo	HC 1	HC1/HW1	Documentation 1st Visit	6	stop	32		00:00:32	2017-03-03 11:04:58
1028	Dokolo	HC 1	HC1/HW1	New Child	10				00:00:00	2017-03-03 11:05:24
1029	Dokolo	HC 1	HC1/HW1	Documentation Follow Up	12	start			00:00:00	2017-03-03 11:05:44
1030	Dokolo	HC 1	HC1/HW2	New Child	11				00:00:00	2017-03-03 11:06:12
1031	Dokolo	HC 1	HC1/HW2	New Child	12				00:00:00	2017-03-03 11:06:13
1032	Dokolo	HC 1	HC1/HW2	Documentation Follow Up	19	start			00:00:00	2017-03-03 11:06:14
1033	Dokolo	HC 1	HC1/HW2	Documentation Follow Up	19	stop	63		00:01:03	2017-03-03 11:07:16
1034	Dokolo	HC 1	HC1/HW2	Documentation Follow Up	20	start			00:00:00	2017-03-03 11:07:20
1035	Dokolo	HC 1	HC1/HW2	Documentation Follow Up	20	stop	32		00:00:32	2017-03-03 11:07:52
1036	Dokolo	HC 1	HC1/HW2	Documentation Follow Up	21	start			00:00:00	2017-03-03 11:08:23
1037	Dokolo	HC 1	HC1/HW2	Documentation Follow Up	21	stop	14		00:00:14	2017-03-03 11:08:37
1038	Dokolo	HC 1	HC1/HW2	Documentation Follow Up	22	start			00:00:00	2017-03-03 11:09:14
1039	Dokolo	HC 1	HC1/HW2	Documentation Follow Up	22	stop	16		00:00:16	2017-03-03 11:09:30
1040	Dokolo	HC 1	HC1/HW1	Documentation Follow Up	12	stop	279		00:04:39	2017-03-03 11:10:23
1041	Dokolo	HC 1	HC1/HW1	Documentation Follow Up	13	start			00:00:00	2017-03-03 11:13:09
1042	Dokolo	HC 1	HC1/HW1	Documentation Follow Up	13	stop	13		00:00:13	2017-03-03 11:13:22
1043	Dokolo	HC 1	HC1/HW1	Documentation Follow Up	14	start			00:00:00	2017-03-03 11:13:40
1044	Dokolo	HC 1	HC1/HW1	Documentation Follow Up	14	stop	185		00:03:05	2017-03-03 11:16:45
1045	Dokolo	HC 1	HC1/HW1	New Child	11				00:00:00	2017-03-03 11:17:26
1046	Dokolo	HC 1	HC1/HW1	Documentation Follow Up	15	start			00:00:00	2017-03-03 11:17:28
1047	Dokolo	HC 1	HC1/HW1	Documentation Follow Up	15	stop	175		00:02:55	2017-03-03 11:20:23
1048	Dokolo	HC 1	HC1/HW1	New Child	12				00:00:00	2017-03-03 11:20:25
1049	Dokolo	HC 1	HC1/HW1	Documentation Follow Up	16	start			00:00:00	2017-03-03 11:20:30
1050	Dokolo	HC 1	HC1/HW1	Documentation Follow Up	16	stop	164		00:02:44	2017-03-03 11:23:14
1051	Dokolo	HC 1	HC1/HW1	New Child	13				00:00:00	2017-03-03 11:23:26
1052	Dokolo	HC 1	HC1/HW1	Documentation Follow Up	17	start			00:00:00	2017-03-03 11:23:31
1053	Dokolo	HC 1	HC1/HW2	New Child	13				00:00:00	2017-03-03 11:24:49
1054	Dokolo	HC 1	HC1/HW2	Documentation Follow Up	23	start			00:00:00	2017-03-03 11:24:50
1055	Dokolo	HC 1	HC1/HW1	Documentation Follow Up	17	stop	85		00:01:25	2017-03-03 11:24:56
1056	Dokolo	HC 1	HC1/HW1	New Child	14				00:00:00	2017-03-03 11:24:57
1057	Dokolo	HC 1	HC1/HW1	Documentation Follow Up	18	start			00:00:00	2017-03-03 11:24:59
1058	Dokolo	HC 1	HC1/HW1	Documentation Follow Up	18	stop	9		00:00:09	2017-03-03 11:25:08
1059	Dokolo	HC 1	HC1/HW1	New Child	15				00:00:00	2017-03-03 11:25:16
1060	Dokolo	HC 1	HC1/HW1	Documentation Follow Up	19	start			00:00:00	2017-03-03 11:25:16
1061	Dokolo	HC 1	HC1/HW1	Documentation Follow Up	19	stop	78		00:01:18	2017-03-03 11:26:34
1062	Dokolo	HC 1	HC1/other	New Child	6				00:00:00	2017-03-03 11:26:53
1063	Dokolo	HC 1	HC1/other	Documentation Follow Up	7	start			00:00:00	2017-03-03 11:26:55
1064	Dokolo	HC 1	HC1/HW2	Documentation Follow Up	23	stop	177		00:02:57	2017-03-03 11:27:46
1065	Dokolo	HC 1	HC1/HW2	New Child	14				00:00:00	2017-03-03 11:27:54
1066	Dokolo	HC 1	HC1/HW2	Documentation Follow Up	24	start			00:00:00	2017-03-03 11:27:55
1067	Dokolo	HC 1	HC1/other	Documentation Follow Up	7	stop	63		00:01:03	2017-03-03 11:27:58
1068	Dokolo	HC 1	HC1/HW2	Documentation Follow Up	24	stop	29		00:00:29	2017-03-03 11:28:23
1069	Dokolo	HC 1	HC1/HW1	Documentation Follow Up	20	start			00:00:00	2017-03-03 11:28:33
1070	Dokolo	HC 1	HC1/HW2	Documentation Follow Up	25	start			00:00:00	2017-03-03 11:28:54
1071	Dokolo	HC 1	HC1/HW1	Documentation Follow Up	20	stop	134		00:02:14	2017-03-03 11:30:47
1072	Dokolo	HC 1	HC1/HW1	New Child	16				00:00:00	2017-03-03 11:30:53
1073	Dokolo	HC 1	HC1/HW1	Documentation Follow Up	21	start			00:00:00	2017-03-03 11:30:55
1074	Dokolo	HC 1	HC1/HW2	Documentation Follow Up	25	stop	126		00:02:06	2017-03-03 11:30:59
1075	Dokolo	HC 1	HC1/HW1	Documentation Follow Up	21	stop	11		00:00:11	2017-03-03 11:31:06
1076	Dokolo	HC 1	HC1/HW2	New Child	15				00:00:00	2017-03-03 11:31:20
1077	Dokolo	HC 1	HC1/HW2	Documentation Follow Up	26	start			00:00:00	2017-03-03 11:31:21
1078	Dokolo	HC 1	HC1/HW1	New Child	17				00:00:00	2017-03-03 11:31:26
1079	Dokolo	HC 1	HC1/HW1	Documentation Follow Up	22	start			00:00:00	2017-03-03 11:31:30
1080	Dokolo	HC 1	HC1/HW1	Documentation Follow Up	22	stop	29		00:00:29	2017-03-03 11:31:59
1081	Dokolo	HC 1	HC1/HW2	Documentation Follow Up	26	stop	44		00:00:44	2017-03-03 11:32:05
1082	Dokolo	HC 1	HC1/HW1	Documentation Follow Up	23	start			00:00:00	2017-03-03 11:32:07
1083	Dokolo	HC 1	HC1/HW2	Documentation Follow Up	27	start			00:00:00	2017-03-03 11:32:42
1084	Dokolo	HC 1	HC1/HW2	Documentation Follow Up	27	stop	42		00:00:42	2017-03-03 11:33:24
1085	Dokolo	HC 1	HC1/HW1	Documentation Follow Up	23	stop	82		00:01:22	2017-03-03 11:33:29
1086	Dokolo	HC 1	HC1/HW2	Documentation Follow Up	28	start			00:00:00	2017-03-03 11:33:35
1087	Dokolo	HC 1	HC1/HW1	Documentation Follow Up	24	start			00:00:00	2017-03-03 11:34:05
1088	Dokolo	HC 1	HC1/HW1	Documentation Follow Up	24	stop	57		00:00:57	2017-03-03 11:35:01
1089	Dokolo	HC 1	HC1/HW2	Documentation Follow Up	28	stop	97		00:01:37	2017-03-03 11:35:12
1090	Dokolo	HC 1	HC1/HW1	New Child	18				00:00:00	2017-03-03 11:35:14
1091	Dokolo	HC 1	HC1/HW1	Documentation Follow Up	25	start			00:00:00	2017-03-03 11:35:15
1092	Dokolo	HC 1	HC1/other	Documentation Follow Up	8	start			00:00:00	2017-03-03 11:35:38
1093	Dokolo	HC 1	HC1/other	New Child	7				00:00:00	2017-03-03 11:35:44
1094	Dokolo	HC 1	HC1/HW1	Documentation Follow Up	25	stop	80		00:01:20	2017-03-03 11:36:35
1095	Dokolo	HC 1	HC1/HW1	New Child	19				00:00:00	2017-03-03 11:36:36
1096	Dokolo	HC 1	HC1/HW1	Documentation Follow Up	26	start			00:00:00	2017-03-03 11:36:36
1097	Dokolo	HC 1	HC1/other	Documentation Follow Up	8	stop	132		00:02:12	2017-03-03 11:37:50
1098	Dokolo	HC 1	HC1/other	New Child	8				00:00:00	2017-03-03 11:39:02
1099	Dokolo	HC 1	HC1/HW2	New Child	16				00:00:00	2017-03-03 11:39:31
1100	Dokolo	HC 1	HC1/HW1	Documentation Follow Up	26	stop	178		00:02:58	2017-03-03 11:39:34
1101	Dokolo	HC 1	HC1/HW2	New Child	17				00:00:00	2017-03-03 11:48:32
1102	Dokolo	HC 1	HC1/HW2	New Child	18				00:00:00	2017-03-03 11:49:12
1103	Dokolo	HC 1	HC1/HW1	New Child	21				00:00:00	2017-03-03 11:54:59
1104	Dokolo	HC 1	HC1/HW1	Documentation 1st Visit	10	start			00:00:00	2017-03-03 11:55:05
1105	Dokolo	HC 1	HC1/HW1	Documentation 1st Visit	10	stop	278		00:04:38	2017-03-03 11:59:43
1106	Dokolo	HC 1	HC1/HW1	Documentation 1st Visit	11	start			00:00:00	2017-03-03 12:01:17
1107	Dokolo	HC 1	HC1/HW1	Documentation 1st Visit	11	stop	102		00:01:42	2017-03-03 12:02:59
1108	Dokolo	HC 1	HC1/HW1	Documentation 1st Visit	12	start			00:00:00	2017-03-03 12:03:21
1109	Dokolo	HC 1	HC1/HW1	Documentation 1st Visit	12	stop	135		00:02:15	2017-03-03 12:05:36
1110	Dokolo	HC 1	HC1/other	Documentation Follow Up	10	start			00:00:00	2017-03-03 12:05:43
1111	Dokolo	HC 1	HC1/other	Documentation Follow Up	10	stop	8		00:00:08	2017-03-03 12:05:51
1112	Dokolo	HC 1	HC1/HW1	Documentation 1st Visit	13	start			00:00:00	2017-03-03 12:06:01
1113	Dokolo	HC 1	HC1/HW1	Documentation 1st Visit	13	stop	9		00:00:09	2017-03-03 12:06:10
1114	Dokolo	HC 1	HC1/HW1	Documentation 1st Visit	14	start			00:00:00	2017-03-03 12:06:34
1115	Dokolo	HC 1	HC1/HW1	Documentation 1st Visit	14	stop	66		00:01:06	2017-03-03 12:07:40
1116	Dokolo	HC 1	HC1/HW1	New Child	22				00:00:00	2017-03-03 12:12:18
1117	Dokolo	HC 1	HC1/HW1	Documentation Follow Up	27	start			00:00:00	2017-03-03 12:12:21
1118	Dokolo	HC 1	HC1/HW1	Documentation Follow Up	27	stop	26		00:00:26	2017-03-03 12:12:47
1119	Dokolo	HC 1	HC1/HW1	Documentation Follow Up	28	start			00:00:00	2017-03-03 12:15:02
1120	Dokolo	HC 1	HC1/HW1	Documentation Follow Up	28	stop	37		00:00:37	2017-03-03 12:15:40
1121	Dokolo	HC 1	HC1/HW1	Documentation Follow Up	29	start			00:00:00	2017-03-03 12:15:44
1122	Dokolo	HC 1	HC1/HW1	Documentation Follow Up	29	stop	24		00:00:24	2017-03-03 12:16:07
1123	Dokolo	HC 1	HC1/HW1	Documentation Follow Up	30	start			00:00:00	2017-03-03 12:16:18
1124	Dokolo	HC 1	HC1/other	Documentation Follow Up	11	start			00:00:00	2017-03-03 12:16:41
1125	Dokolo	HC 1	HC1/other	Documentation Follow Up	11	stop	8		00:00:08	2017-03-03 12:16:49
1126	Dokolo	HC 1	HC1/HW2	New Child	19				00:00:00	2017-03-03 12:16:53
1127	Dokolo	HC 1	HC1/HW2	Documentation Follow Up	30	start			00:00:00	2017-03-03 12:16:56
1128	Dokolo	HC 1	HC1/HW2	Documentation Follow Up	30	stop	10		00:00:10	2017-03-03 12:17:05
1129	Dokolo	HC 1	HC1/HW1	Documentation Follow Up	30	stop	90		00:01:30	2017-03-03 12:17:48
1130	Dokolo	HC 1	HC1/HW1	Documentation Follow Up	31	start			00:00:00	2017-03-03 12:19:39
1131	Dokolo	HC 1	HC1/HW1	Documentation Follow Up	31	stop	8		00:00:08	2017-03-03 12:19:47
1132	Dokolo	HC 1	HC1/HW1	New Child	23				00:00:00	2017-03-03 12:22:23
1133	Dokolo	HC 1	HC1/HW1	Documentation Follow Up	32	start			00:00:00	2017-03-03 12:22:28
1134	Dokolo	HC 1	HC1/HW1	Documentation Follow Up	32	stop	159		00:02:39	2017-03-03 12:25:07
1135	Dokolo	HC 1	HC1/other	New Child	9				00:00:00	2017-03-03 12:26:05
1136	Dokolo	HC 1	HC1/other	Documentation Follow Up	12	start			00:00:00	2017-03-03 12:26:06
1137	Dokolo	HC 1	HC1/other	Documentation Follow Up	12	stop	15		00:00:15	2017-03-03 12:26:21
1138	Dokolo	HC 1	HC1/HW1	New Child	24				00:00:00	2017-03-03 12:26:48
1139	Dokolo	HC 1	HC1/HW1	Documentation Follow Up	33	start			00:00:00	2017-03-03 12:26:49
1140	Dokolo	HC 1	HC1/HW1	Documentation Follow Up	33	stop	14		00:00:14	2017-03-03 12:27:02
1141	Dokolo	HC 1	HC1/HW1	Documentation Follow Up	34	start			00:00:00	2017-03-03 12:30:38
1142	Dokolo	HC 1	HC1/HW1	Documentation Follow Up	34	stop	106		00:01:46	2017-03-03 12:32:25
1143	Dokolo	HC 1	HC1/HW1	Documentation Follow Up	35	start			00:00:00	2017-03-03 12:33:23
1144	Dokolo	HC 1	HC1/HW1	Documentation Follow Up	35	stop	3		00:00:03	2017-03-03 12:33:26
1145	Dokolo	HC 1	HC1/other	New Child	10				00:00:00	2017-03-03 12:35:42
1146	Dokolo	HC 1	HC1/HW1	New Child	25				00:00:00	2017-03-03 12:35:47
1147	Dokolo	HC 1	HC1/HW1	Documentation Follow Up	36	start			00:00:00	2017-03-03 12:35:48
1148	Dokolo	HC 1	HC1/HW1	Documentation Follow Up	36	stop	23		00:00:23	2017-03-03 12:36:11
1149	Dokolo	HC 1	HC1/HW2	Documentation Follow Up	31	start			00:00:00	2017-03-03 12:39:22
1150	Dokolo	HC 1	HC1/HW2	Documentation Follow Up	31	stop	21		00:00:21	2017-03-03 12:39:43
1151	Bukedea	HC 9	HC9/HW1	New Child	2				00:00:00	2017-03-09 12:12:48
1152	Bukedea	HC 9	HC9/HW1	Documentation 1st Visit	2	start			00:00:00	2017-03-09 12:14:05
1153	Bukedea	HC 9	HC9/HW2	New Child	1				00:00:00	2017-03-09 12:17:45
1154	Bukedea	HC 9	HC9/HW2	Documentation Follow Up	1	start			00:00:00	2017-03-09 12:17:47
1155	Bukedea	HC 9	HC9/HW2	Documentation Follow Up	1	stop	38		00:00:38	2017-03-09 12:18:25
1156	Bukedea	HC 9	HC9/HW2	New Child	2				00:00:00	2017-03-09 12:18:26
1157	Bukedea	HC 9	HC9/HW2	Documentation Follow Up	2	start			00:00:00	2017-03-09 12:18:26
1158	Bukedea	HC 9	HC9/HW2	Documentation Follow Up	2	stop	40		00:00:40	2017-03-09 12:19:07
1159	Bukedea	HC 9	HC9/HW2	Documentation Follow Up	3	start			00:00:00	2017-03-09 12:19:09
1160	Bukedea	HC 9	HC9/HW2	Documentation Follow Up	3	stop	2		00:00:02	2017-03-09 12:19:11
1161	Bukedea	HC 9	HC9/HW2	New Child	3				00:00:00	2017-03-09 12:19:17
1162	Bukedea	HC 9	HC9/HW2	Documentation Follow Up	4	start			00:00:00	2017-03-09 12:19:20
1163	Bukedea	HC 9	HC9/HW2	Documentation Follow Up	4	stop	36		00:00:36	2017-03-09 12:19:55
1164	Bukedea	HC 9	HC9/HW2	New Child	4				00:00:00	2017-03-09 12:20:07
1165	Bukedea	HC 9	HC9/HW2	Documentation Follow Up	5	start			00:00:00	2017-03-09 12:20:11
1166	Bukedea	HC 9	HC9/HW2	Documentation Follow Up	5	stop	45		00:00:45	2017-03-09 12:20:56
1167	Bukedea	HC 9	HC9/HW1	Documentation 1st Visit	2	stop	517		00:08:37	2017-03-09 12:22:42
1168	Bukedea	HC 9	HC9/HW1	Documentation 1st Visit	3	start			00:00:00	2017-03-09 12:22:43
1169	Bukedea	HC 9	HC9/HW2	New Child	5				00:00:00	2017-03-09 12:22:46
1170	Bukedea	HC 9	HC9/HW2	Documentation Follow Up	6	start			00:00:00	2017-03-09 12:22:48
1171	Bukedea	HC 9	HC9/HW1	Documentation 1st Visit	3	stop	33		00:00:33	2017-03-09 12:23:16
1172	Bukedea	HC 9	HC9/HW2	Documentation Follow Up	6	stop	45		00:00:45	2017-03-09 12:23:33
1173	Bukedea	HC 9	HC9/HW2	Documentation Follow Up	7	start			00:00:00	2017-03-09 12:23:34
1174	Bukedea	HC 9	HC9/HW1	Documentation 1st Visit	4	start			00:00:00	2017-03-09 12:23:37
1175	Bukedea	HC 9	HC9/HW1	Documentation 1st Visit	4	stop	25		00:00:25	2017-03-09 12:24:02
1176	Bukedea	HC 9	HC9/HW1	Documentation 1st Visit	5	start			00:00:00	2017-03-09 12:24:27
1177	Bukedea	HC 9	HC9/HW1	Documentation 1st Visit	5	stop	52		00:00:52	2017-03-09 12:25:19
1178	Bukedea	HC 9	HC9/HW2	Documentation Follow Up	7	stop	135		00:02:15	2017-03-09 12:25:48
1179	Bukedea	HC 9	HC9/HW1	New Child	3				00:00:00	2017-03-09 12:25:52
1180	Bukedea	HC 9	HC9/HW1	Documentation Follow Up	1	start			00:00:00	2017-03-09 12:25:54
1181	Bukedea	HC 9	HC9/HW2	New Child	6				00:00:00	2017-03-09 12:25:57
1182	Bukedea	HC 9	HC9/HW2	Documentation Follow Up	8	start			00:00:00	2017-03-09 12:25:58
1183	Bukedea	HC 9	HC9/HW1	Documentation Follow Up	1	stop	128		00:02:08	2017-03-09 12:28:02
1184	Bukedea	HC 9	HC9/HW1	New Child	4				00:00:00	2017-03-09 12:28:03
1185	Bukedea	HC 9	HC9/HW1	Documentation Follow Up	2	start			00:00:00	2017-03-09 12:28:03
1186	Bukedea	HC 9	HC9/HW2	Documentation Follow Up	8	stop	149		00:02:29	2017-03-09 12:28:27
1187	Bukedea	HC 9	HC9/HW2	New Child	7				00:00:00	2017-03-09 12:28:28
1188	Bukedea	HC 9	HC9/HW2	Documentation Follow Up	9	start			00:00:00	2017-03-09 12:28:28
1189	Bukedea	HC 9	HC9/HW2	Documentation Follow Up	9	stop	27		00:00:27	2017-03-09 12:28:55
1190	Bukedea	HC 9	HC9/HW2	New Child	8				00:00:00	2017-03-09 12:28:55
1191	Bukedea	HC 9	HC9/HW2	Documentation Follow Up	10	start			00:00:00	2017-03-09 12:28:56
1192	Bukedea	HC 9	HC9/HW1	Documentation Follow Up	2	stop	73		00:01:13	2017-03-09 12:29:16
1193	Bukedea	HC 9	HC9/HW1	Documentation Follow Up	3	start			00:00:00	2017-03-09 12:30:08
1194	Bukedea	HC 9	HC9/HW1	Documentation Follow Up	3	stop	25		00:00:25	2017-03-09 12:30:33
1195	Bukedea	HC 9	HC9/HW1	New Child	5				00:00:00	2017-03-09 12:30:33
1196	Bukedea	HC 9	HC9/HW1	Documentation Follow Up	4	start			00:00:00	2017-03-09 12:30:34
1197	Bukedea	HC 9	HC9/HW1	Documentation Follow Up	4	stop	23		00:00:23	2017-03-09 12:30:57
1198	Bukedea	HC 9	HC9/HW1	New Child	6				00:00:00	2017-03-09 12:31:01
1199	Bukedea	HC 9	HC9/HW1	Documentation Follow Up	5	start			00:00:00	2017-03-09 12:31:02
1200	Bukedea	HC 9	HC9/HW1	Documentation Follow Up	5	stop	88		00:01:28	2017-03-09 12:32:29
1201	Bukedea	HC 9	HC9/HW1	New Child	7				00:00:00	2017-03-09 12:32:51
1202	Bukedea	HC 9	HC9/HW1	Documentation Follow Up	6	start			00:00:00	2017-03-09 12:32:52
1203	Bukedea	HC 9	HC9/HW2	Documentation Follow Up	10	stop	262		00:04:22	2017-03-09 12:33:17
1204	Bukedea	HC 9	HC9/HW2	New Child	9				00:00:00	2017-03-09 12:33:19
1205	Bukedea	HC 9	HC9/HW2	Documentation Follow Up	11	start			00:00:00	2017-03-09 12:33:19
1206	Bukedea	HC 9	HC9/HW2	Documentation Follow Up	11	stop	72		00:01:12	2017-03-09 12:34:31
1207	Bukedea	HC 9	HC9/HW2	New Child	10				00:00:00	2017-03-09 12:34:32
1208	Bukedea	HC 9	HC9/HW2	Documentation Follow Up	12	start			00:00:00	2017-03-09 12:34:35
1209	Bukedea	HC 9	HC9/HW2	Documentation Follow Up	12	stop	40		00:00:40	2017-03-09 12:35:15
1210	Bukedea	HC 9	HC9/HW2	Documentation Follow Up	13	start			00:00:00	2017-03-09 12:35:29
1211	Bukedea	HC 9	HC9/HW2	Documentation Follow Up	13	stop	24		00:00:24	2017-03-09 12:35:53
1212	Bukedea	HC 9	HC9/HW2	New Child	11				00:00:00	2017-03-09 12:35:54
1213	Bukedea	HC 9	HC9/HW2	Documentation Follow Up	14	start			00:00:00	2017-03-09 12:35:56
1214	Bukedea	HC 9	HC9/HW1	Documentation Follow Up	6	stop	185		00:03:05	2017-03-09 12:35:57
1215	Bukedea	HC 9	HC9/HW2	Documentation Follow Up	14	stop	72		00:01:12	2017-03-09 12:37:08
1216	Bukedea	HC 9	HC9/HW2	New Child	12				00:00:00	2017-03-09 12:37:09
1217	Bukedea	HC 9	HC9/HW2	Documentation Follow Up	15	start			00:00:00	2017-03-09 12:37:10
1218	Bukedea	HC 9	HC9/HW2	Documentation Follow Up	15	stop	72		00:01:12	2017-03-09 12:38:22
1219	Bukedea	HC 9	HC9/HW2	New Child	13				00:00:00	2017-03-09 12:38:29
1220	Bukedea	HC 9	HC9/HW2	Documentation Follow Up	16	start			00:00:00	2017-03-09 12:38:31
1221	Bukedea	HC 9	HC9/HW2	Documentation Follow Up	16	stop	54		00:00:54	2017-03-09 12:39:25
1222	Bukedea	HC 9	HC9/HW2	Documentation Follow Up	17	start			00:00:00	2017-03-09 12:39:28
1223	Bukedea	HC 9	HC9/HW2	Documentation Follow Up	17	stop	13		00:00:13	2017-03-09 12:39:42
1224	Bukedea	HC 9	HC9/HW2	New Child	14				00:00:00	2017-03-09 12:39:42
1225	Bukedea	HC 9	HC9/HW2	Documentation Follow Up	18	start			00:00:00	2017-03-09 12:39:43
1226	Bukedea	HC 9	HC9/HW2	Documentation Follow Up	18	stop	103		00:01:43	2017-03-09 12:41:27
1227	Bukedea	HC 9	HC9/HW2	New Child	15				00:00:00	2017-03-09 12:41:30
1228	Bukedea	HC 9	HC9/HW2	Documentation Follow Up	19	start			00:00:00	2017-03-09 12:41:36
1229	Bukedea	HC 9	HC9/HW2	Documentation Follow Up	19	stop	109		00:01:49	2017-03-09 12:43:24
1230	Bukedea	HC 9	HC9/HW2	Documentation Follow Up	20	start			00:00:00	2017-03-09 12:43:27
1231	Bukedea	HC 9	HC9/HW2	Documentation Follow Up	20	stop	45		00:00:45	2017-03-09 12:44:12
1232	Bukedea	HC 9	HC9/HW2	New Child	16				00:00:00	2017-03-09 12:44:46
1233	Bukedea	HC 9	HC9/HW2	Documentation Follow Up	21	start			00:00:00	2017-03-09 12:44:49
1234	Bukedea	HC 9	HC9/HW2	Documentation Follow Up	21	stop	195		00:03:15	2017-03-09 12:48:04
1235	Bukedea	HC 9	HC9/HW2	New Child	17				00:00:00	2017-03-09 12:48:05
1236	Bukedea	HC 9	HC9/HW2	Documentation Follow Up	22	start			00:00:00	2017-03-09 12:48:05
1237	Bukedea	HC 9	HC9/HW2	Documentation Follow Up	22	stop	96		00:01:36	2017-03-09 12:49:42
1238	Bukedea	HC 9	HC9/HW2	New Child	18				00:00:00	2017-03-09 12:50:57
1239	Bukedea	HC 9	HC9/HW2	Documentation Follow Up	23	start			00:00:00	2017-03-09 12:50:58
1240	Bukedea	HC 9	HC9/HW1	New Child	8				00:00:00	2017-03-09 12:51:05
1241	Bukedea	HC 9	HC9/HW1	Documentation Follow Up	7	start			00:00:00	2017-03-09 12:51:06
1242	Bukedea	HC 9	HC9/HW1	Documentation Follow Up	7	stop	9		00:00:09	2017-03-09 12:51:15
1243	Bukedea	HC 9	HC9/HW1	New Child	9				00:00:00	2017-03-09 12:51:16
1244	Bukedea	HC 9	HC9/HW1	Documentation 1st Visit	6	start			00:00:00	2017-03-09 12:51:17
1245	Bukedea	HC 9	HC9/HW2	Documentation Follow Up	23	stop	21		00:00:21	2017-03-09 12:51:19
1246	Bukedea	HC 9	HC9/HW2	New Child	19				00:00:00	2017-03-09 12:51:20
1247	Bukedea	HC 9	HC9/HW2	Documentation Follow Up	24	start			00:00:00	2017-03-09 12:51:25
1248	Bukedea	HC 9	HC9/HW2	Documentation Follow Up	24	stop	34		00:00:34	2017-03-09 12:52:00
1249	Bukedea	HC 9	HC9/HW2	New Child	20				00:00:00	2017-03-09 12:52:01
1250	Bukedea	HC 9	HC9/HW2	Documentation Follow Up	25	start			00:00:00	2017-03-09 12:52:14
1251	Bukedea	HC 9	HC9/HW1	Documentation 1st Visit	6	stop	113		00:01:53	2017-03-09 12:53:10
1252	Bukedea	HC 9	HC9/HW1	New Child	10				00:00:00	2017-03-09 12:53:10
1253	Bukedea	HC 9	HC9/HW1	Documentation 1st Visit	7	start			00:00:00	2017-03-09 12:53:13
1254	Bukedea	HC 9	HC9/HW2	Documentation Follow Up	25	stop	60		00:01:00	2017-03-09 12:53:15
1255	Bukedea	HC 9	HC9/HW2	Documentation Follow Up	26	start			00:00:00	2017-03-09 12:53:17
1256	Bukedea	HC 9	HC9/HW2	Documentation Follow Up	26	stop	26		00:00:26	2017-03-09 12:53:43
1257	Bukedea	HC 9	HC9/HW2	New Child	21				00:00:00	2017-03-09 12:53:47
1258	Bukedea	HC 9	HC9/HW2	Documentation Follow Up	27	start			00:00:00	2017-03-09 12:53:49
1259	Bukedea	HC 9	HC9/HW2	Documentation Follow Up	27	stop	83		00:01:23	2017-03-09 12:55:12
1260	Bukedea	HC 9	HC9/HW1	Documentation 1st Visit	7	stop	126		00:02:06	2017-03-09 12:55:19
1261	Bukedea	HC 9	HC9/HW1	New Child	11				00:00:00	2017-03-09 12:55:20
1262	Bukedea	HC 9	HC9/HW1	Documentation 1st Visit	8	start			00:00:00	2017-03-09 12:55:24
1263	Bukedea	HC 9	HC9/HW2	Documentation Follow Up	28	start			00:00:00	2017-03-09 12:55:30
1264	Bukedea	HC 9	HC9/HW2	Documentation Follow Up	28	stop	77		00:01:17	2017-03-09 12:56:47
1265	Bukedea	HC 9	HC9/HW2	New Child	22				00:00:00	2017-03-09 12:56:47
1266	Bukedea	HC 9	HC9/HW2	Documentation Follow Up	29	start			00:00:00	2017-03-09 12:56:47
1267	Bukedea	HC 9	HC9/HW1	Documentation 1st Visit	8	stop	90		00:01:30	2017-03-09 12:56:53
1268	Bukedea	HC 9	HC9/HW1	Documentation 1st Visit	9	start			00:00:00	2017-03-09 12:57:04
1269	Bukedea	HC 9	HC9/HW1	Documentation 1st Visit	9	stop	19		00:00:19	2017-03-09 12:57:23
1270	Bukedea	HC 9	HC9/HW1	New Child	12				00:00:00	2017-03-09 12:57:25
1271	Bukedea	HC 9	HC9/HW1	Documentation 1st Visit	10	start			00:00:00	2017-03-09 12:57:28
1272	Bukedea	HC 9	HC9/HW2	Documentation Follow Up	29	stop	119		00:01:59	2017-03-09 12:58:47
1273	Bukedea	HC 9	HC9/HW2	New Child	23				00:00:00	2017-03-09 12:58:47
1274	Bukedea	HC 9	HC9/HW2	Documentation Follow Up	30	start			00:00:00	2017-03-09 12:58:48
1275	Bukedea	HC 9	HC9/HW1	Documentation 1st Visit	10	stop	122		00:02:02	2017-03-09 12:59:30
1276	Bukedea	HC 9	HC9/HW2	Documentation Follow Up	30	stop	77		00:01:17	2017-03-09 13:00:05
1277	Bukedea	HC 9	HC9/HW2	New Child	24				00:00:00	2017-03-09 13:00:06
1278	Bukedea	HC 9	HC9/HW2	New Child	25				00:00:00	2017-03-09 13:00:06
1279	Bukedea	HC 9	HC9/HW2	Documentation Follow Up	31	start			00:00:00	2017-03-09 13:00:08
1280	Bukedea	HC 9	HC9/HW2	Documentation Follow Up	31	stop	38		00:00:38	2017-03-09 13:00:46
1281	Bukedea	HC 9	HC9/HW2	New Child	26				00:00:00	2017-03-09 13:00:47
1282	Bukedea	HC 9	HC9/HW2	Documentation Follow Up	32	start			00:00:00	2017-03-09 13:00:51
1283	Bukedea	HC 9	HC9/HW2	Documentation Follow Up	32	stop	141		00:02:21	2017-03-09 13:03:13
1284	Bukedea	HC 9	HC9/HW2	New Child	27				00:00:00	2017-03-09 13:03:20
1285	Bukedea	HC 9	HC9/HW2	Documentation Follow Up	33	start			00:00:00	2017-03-09 13:03:26
1286	Bukedea	HC 9	HC9/HW2	Documentation Follow Up	33	stop	147		00:02:27	2017-03-09 13:05:53
1287	Bukedea	HC 9	HC9/HW2	New Child	28				00:00:00	2017-03-09 13:06:41
1288	Bukedea	HC 9	HC9/HW2	Documentation 1st Visit	34	start			00:00:00	2017-03-09 13:06:42
1289	Bukedea	HC 9	HC9/HW2	Documentation 1st Visit	34	stop	22		00:00:22	2017-03-09 13:07:04
1290	Bukedea	HC 9	HC9/HW2	Documentation 1st Visit	35	start			00:00:00	2017-03-09 13:07:16
1291	Bukedea	HC 9	HC9/HW2	Documentation 1st Visit	35	stop	119		00:01:59	2017-03-09 13:09:15
1292	Bukedea	HC 9	HC9/HW2	Documentation 1st Visit	1	start			00:00:00	2017-03-09 13:09:15
1293	Bukedea	HC 9	HC9/HW1	New Child	13				00:00:00	2017-03-09 13:13:45
1294	Bukedea	HC 9	HC9/HW1	Documentation Follow Up	8	start			00:00:00	2017-03-09 13:13:46
1295	Bukedea	HC 9	HC9/HW2	Documentation 1st Visit	1	stop	288		00:04:48	2017-03-09 13:14:03
1296	Bukedea	HC 9	HC9/HW2	New Child	29				00:00:00	2017-03-09 13:14:09
1297	Bukedea	HC 9	HC9/HW2	Documentation 1st Visit	2	start			00:00:00	2017-03-09 13:14:09
1298	Bukedea	HC 9	HC9/HW1	Documentation Follow Up	8	stop	42		00:00:42	2017-03-09 13:14:28
1299	Bukedea	HC 9	HC9/HW1	New Child	14				00:00:00	2017-03-09 13:14:29
1300	Bukedea	HC 9	HC9/HW1	Documentation 1st Visit	11	start			00:00:00	2017-03-09 13:14:29
1301	Bukedea	HC 9	HC9/HW2	Documentation 1st Visit	2	stop	43		00:00:43	2017-03-09 13:14:52
1302	Bukedea	HC 9	HC9/HW2	New Child	30				00:00:00	2017-03-09 13:14:53
1303	Bukedea	HC 9	HC9/HW2	Documentation 1st Visit	3	start			00:00:00	2017-03-09 13:14:53
1304	Bukedea	HC 9	HC9/HW2	Documentation 1st Visit	3	stop	117		00:01:57	2017-03-09 13:16:50
1305	Bukedea	HC 9	HC9/HW2	New Child	31				00:00:00	2017-03-09 13:16:51
1306	Bukedea	HC 9	HC9/HW2	Documentation 1st Visit	4	start			00:00:00	2017-03-09 13:16:51
1307	Bukedea	HC 9	HC9/HW2	Documentation 1st Visit	4	stop	17		00:00:17	2017-03-09 13:17:08
1308	Bukedea	HC 9	HC9/HW2	New Child	32				00:00:00	2017-03-09 13:17:09
1309	Bukedea	HC 9	HC9/HW2	Documentation 1st Visit	5	start			00:00:00	2017-03-09 13:17:09
1310	Bukedea	HC 9	HC9/HW2	Documentation 1st Visit	5	stop	102		00:01:42	2017-03-09 13:18:51
1311	Bukedea	HC 9	HC9/HW2	New Child	33				00:00:00	2017-03-09 13:19:36
1312	Bukedea	HC 9	HC9/HW2	Documentation Follow Up	36	start			00:00:00	2017-03-09 13:19:36
1313	Bukedea	HC 9	HC9/HW1	Documentation 1st Visit	11	stop	369		00:06:09	2017-03-09 13:20:38
1314	Bukedea	HC 9	HC9/HW2	Documentation Follow Up	36	stop	221		00:03:41	2017-03-09 13:23:17
1315	Bukedea	HC 9	HC9/HW2	New Child	34				00:00:00	2017-03-09 13:23:26
1316	Bukedea	HC 9	HC9/HW2	Documentation Follow Up	37	start			00:00:00	2017-03-09 13:23:41
1317	Bukedea	HC 9	HC9/HW2	Documentation Follow Up	37	stop	104		00:01:44	2017-03-09 13:25:25
1318	Bukedea	HC 9	HC9/HW2	New Child	35				00:00:00	2017-03-09 13:37:52
1319	Bukedea	HC 9	HC9/HW2	Documentation Follow Up	38	start			00:00:00	2017-03-09 13:37:53
1320	Bukedea	HC 9	HC9/HW2	Documentation Follow Up	38	stop	14		00:00:14	2017-03-09 13:38:07
1321	Bukedea	HC 9	HC9/HW2	New Child	36				00:00:00	2017-03-09 13:38:09
1322	Bukedea	HC 9	HC9/HW2	Documentation Follow Up	39	start			00:00:00	2017-03-09 13:38:10
1323	Bukedea	HC 9	HC9/HW2	Documentation Follow Up	39	stop	13		00:00:13	2017-03-09 13:38:22
1324	Bukedea	HC 9	HC9/HW2	New Child	37				00:00:00	2017-03-09 13:38:28
1325	Bukedea	HC 9	HC9/HW2	Documentation Follow Up	40	start			00:00:00	2017-03-09 13:38:29
1326	Bukedea	HC 9	HC9/HW2	Documentation Follow Up	40	stop	8		00:00:08	2017-03-09 13:38:37
1327	Bukedea	HC 9	HC9/HW2	New Child	38				00:00:00	2017-03-09 13:39:08
1328	Bukedea	HC 9	HC9/HW2	Documentation Follow Up	41	start			00:00:00	2017-03-09 13:39:08
1329	Bukedea	HC 9	HC9/HW2	Documentation Follow Up	41	stop	4		00:00:04	2017-03-09 13:39:13
1330	Bukedea	HC 9	HC9/HW2	New Child	39				00:00:00	2017-03-09 13:39:22
1331	Bukedea	HC 9	HC9/HW2	Documentation Follow Up	42	start			00:00:00	2017-03-09 13:39:23
1332	Bukedea	HC 9	HC9/HW2	Documentation Follow Up	42	stop	10		00:00:10	2017-03-09 13:39:33
1333	Bukedea	HC 9	HC9/HW2	New Child	40				00:00:00	2017-03-09 13:41:35
1334	Bukedea	HC 9	HC9/HW2	Documentation Follow Up	43	start			00:00:00	2017-03-09 13:41:36
1335	Bukedea	HC 9	HC9/HW2	Documentation Follow Up	43	stop	30		00:00:30	2017-03-09 13:42:06
1336	Bukedea	HC 10	HC10/HW1	Documentation Follow Up	1	start			00:00:00	2017-03-10 10:26:54
1337	Bukedea	HC 10	HC10/HW1	New Child	1				00:00:00	2017-03-10 10:26:57
1338	Bukedea	HC 10	HC10/HW1	Documentation Follow Up	1	stop	6		00:00:06	2017-03-10 10:27:01
1339	Bukedea	HC 10	HC10/HW1	Documentation Follow Up	2	start			00:00:00	2017-03-10 10:28:36
1340	Bukedea	HC 10	HC10/HW1	Documentation Follow Up	2	stop	115		00:01:55	2017-03-10 10:30:31
1341	Bukedea	HC 10	HC10/HW1	New Child	2				00:00:00	2017-03-10 10:30:32
1342	Bukedea	HC 10	HC10/HW1	Documentation Follow Up	3	start			00:00:00	2017-03-10 10:30:33
1343	Bukedea	HC 10	HC10/HW1	Documentation Follow Up	3	stop	44		00:00:44	2017-03-10 10:31:17
1344	Bukedea	HC 10	HC10/HW1	Documentation Follow Up	4	start			00:00:00	2017-03-10 10:31:27
1345	Bukedea	HC 10	HC10/HW1	Documentation Follow Up	4	stop	121		00:02:01	2017-03-10 10:33:28
1346	Bukedea	HC 10	HC10/HW1	New Child	3				00:00:00	2017-03-10 10:33:31
1347	Bukedea	HC 10	HC10/HW1	Documentation Follow Up	5	start			00:00:00	2017-03-10 10:33:32
1348	Bukedea	HC 10	HC10/HW1	Documentation Follow Up	5	stop	16		00:00:16	2017-03-10 10:33:48
1349	Bukedea	HC 10	HC10/HW1	Documentation Follow Up	6	start			00:00:00	2017-03-10 10:34:27
1350	Bukedea	HC 10	HC10/HW1	Documentation Follow Up	6	stop	40		00:00:40	2017-03-10 10:35:07
1351	Bukedea	HC 10	HC10/HW1	Documentation Follow Up	7	start			00:00:00	2017-03-10 10:35:14
1352	Bukedea	HC 10	HC10/HW1	Documentation Follow Up	7	stop	94		00:01:34	2017-03-10 10:36:48
1353	Bukedea	HC 10	HC10/HW1	New Child	4				00:00:00	2017-03-10 10:52:33
1354	Bukedea	HC 10	HC10/HW1	Documentation Follow Up	8	start			00:00:00	2017-03-10 10:52:41
1355	Bukedea	HC 10	HC10/HW1	Documentation Follow Up	8	stop	30		00:00:30	2017-03-10 10:53:10
1356	Bukedea	HC 10	HC10/HW1	Documentation Follow Up	9	start			00:00:00	2017-03-10 10:53:48
1357	Bukedea	HC 10	HC10/HW1	Documentation Follow Up	9	stop	5		00:00:05	2017-03-10 10:53:53
1358	Bukedea	HC 10	HC10/HW1	Documentation Follow Up	10	start			00:00:00	2017-03-10 10:55:01
1359	Bukedea	HC 10	HC10/HW1	Documentation Follow Up	10	stop	11		00:00:11	2017-03-10 10:55:12
1360	Bukedea	HC 10	HC10/HW1	New Child	5				00:00:00	2017-03-10 10:55:18
1361	Bukedea	HC 10	HC10/HW1	Documentation Follow Up	11	start			00:00:00	2017-03-10 10:56:32
1362	Bukedea	HC 10	HC10/HW1	Documentation Follow Up	11	stop	4		00:00:04	2017-03-10 10:56:36
1363	Bukedea	HC 10	HC10/HW1	Documentation Follow Up	12	start			00:00:00	2017-03-10 10:57:58
1364	Bukedea	HC 10	HC10/HW1	New Child	6				00:00:00	2017-03-10 10:58:01
1365	Bukedea	HC 10	HC10/HW1	Documentation Follow Up	12	stop	26		00:00:26	2017-03-10 10:58:23
1366	Bukedea	HC 10	HC10/HW1	Documentation Follow Up	13	start			00:00:00	2017-03-10 11:00:07
1367	Bukedea	HC 10	HC10/HW1	New Child	7				00:00:00	2017-03-10 11:00:15
1368	Bukedea	HC 10	HC10/HW1	Documentation Follow Up	13	stop	18		00:00:18	2017-03-10 11:00:25
1369	Bukedea	HC 10	HC10/HW1	Documentation Follow Up	14	start			00:00:00	2017-03-10 11:01:46
1370	Bukedea	HC 10	HC10/HW1	New Child	8				00:00:00	2017-03-10 11:01:47
1371	Bukedea	HC 10	HC10/HW1	Documentation Follow Up	14	stop	11		00:00:11	2017-03-10 11:01:57
1372	Bukedea	HC 10	HC10/HW1	Documentation Follow Up	15	start			00:00:00	2017-03-10 11:03:57
1373	Bukedea	HC 10	HC10/HW1	Documentation Follow Up	15	stop	8		00:00:08	2017-03-10 11:04:05
1374	Bukedea	HC 10	HC10/HW1	Documentation Follow Up	16	start			00:00:00	2017-03-10 11:04:25
1375	Bukedea	HC 10	HC10/HW1	Documentation Follow Up	16	stop	19		00:00:19	2017-03-10 11:04:44
1376	Bukedea	HC 10	HC10/HW1	Documentation Follow Up	17	start			00:00:00	2017-03-10 11:04:51
1377	Bukedea	HC 10	HC10/HW1	Documentation Follow Up	17	stop	3		00:00:03	2017-03-10 11:04:54
1378	Bukedea	HC 10	HC10/HW1	Documentation Follow Up	18	start			00:00:00	2017-03-10 11:05:15
1379	Bukedea	HC 10	HC10/HW1	Documentation Follow Up	18	stop	90		00:01:30	2017-03-10 11:06:45
1380	Bukedea	HC 10	HC10/HW1	New Child	9				00:00:00	2017-03-10 11:06:45
1381	Bukedea	HC 10	HC10/HW1	Documentation Follow Up	19	start			00:00:00	2017-03-10 11:06:46
1382	Bukedea	HC 10	HC10/HW1	Documentation Follow Up	19	stop	45		00:00:45	2017-03-10 11:07:31
1383	Bukedea	HC 10	HC10/HW1	Documentation Follow Up	20	start			00:00:00	2017-03-10 11:07:36
1384	Bukedea	HC 10	HC10/HW1	Documentation Follow Up	20	stop	42		00:00:42	2017-03-10 11:08:19
1385	Bukedea	HC 10	HC10/HW1	Documentation Follow Up	21	start			00:00:00	2017-03-10 11:08:54
1386	Bukedea	HC 10	HC10/HW1	New Child	10				00:00:00	2017-03-10 11:09:09
1387	Bukedea	HC 10	HC10/HW1	Documentation Follow Up	21	stop	86		00:01:26	2017-03-10 11:10:20
1388	Bukedea	HC 10	HC10/HW1	Documentation Follow Up	22	start			00:00:00	2017-03-10 11:10:35
1389	Bukedea	HC 10	HC10/HW1	Documentation Follow Up	22	stop	142		00:02:22	2017-03-10 11:12:57
1390	Bukedea	HC 10	HC10/HW1	Documentation Follow Up	23	start			00:00:00	2017-03-10 11:12:59
1391	Bukedea	HC 10	HC10/HW1	Documentation Follow Up	23	stop	47		00:00:47	2017-03-10 11:13:46
1392	Bukedea	HC 10	HC10/HW1	Documentation Follow Up	24	start			00:00:00	2017-03-10 11:13:56
1393	Bukedea	HC 10	HC10/HW1	Documentation Follow Up	24	stop	40		00:00:40	2017-03-10 11:14:36
1394	Bukedea	HC 10	HC10/HW1	Documentation Follow Up	25	start			00:00:00	2017-03-10 11:14:39
1395	Bukedea	HC 10	HC10/HW1	Documentation Follow Up	25	stop	70		00:01:10	2017-03-10 11:15:48
1396	Bukedea	HC 10	HC10/HW2	New Child	1				00:00:00	2017-03-10 11:16:26
1397	Bukedea	HC 10	HC10/HW2	Documentation Follow Up	1	start			00:00:00	2017-03-10 11:16:37
1398	Bukedea	HC 10	HC10/HW1	New Child	11				00:00:00	2017-03-10 11:16:45
1399	Bukedea	HC 10	HC10/HW2	Documentation Follow Up	1	stop	11		00:00:11	2017-03-10 11:16:49
1400	Bukedea	HC 10	HC10/HW2	Documentation Follow Up	2	start			00:00:00	2017-03-10 11:17:02
1401	Bukedea	HC 10	HC10/HW2	Documentation Follow Up	2	stop	34		00:00:34	2017-03-10 11:17:36
1402	Bukedea	HC 10	HC10/HW2	New Child	2				00:00:00	2017-03-10 11:17:48
1403	Bukedea	HC 10	HC10/HW2	Documentation Follow Up	3	start			00:00:00	2017-03-10 11:17:58
1404	Bukedea	HC 10	HC10/HW1	Documentation Follow Up	26	start			00:00:00	2017-03-10 11:18:13
1405	Bukedea	HC 10	HC10/HW2	Documentation Follow Up	3	stop	31		00:00:31	2017-03-10 11:18:29
1406	Bukedea	HC 10	HC10/HW1	Documentation Follow Up	26	stop	20		00:00:20	2017-03-10 11:18:33
1407	Bukedea	HC 10	HC10/HW2	New Child	3				00:00:00	2017-03-10 11:18:39
1408	Bukedea	HC 10	HC10/HW2	Documentation Follow Up	4	start			00:00:00	2017-03-10 11:18:42
1409	Bukedea	HC 10	HC10/HW2	Documentation Follow Up	4	stop	8		00:00:08	2017-03-10 11:18:50
1410	Bukedea	HC 10	HC10/HW2	New Child	4				00:00:00	2017-03-10 11:19:16
1411	Bukedea	HC 10	HC10/HW2	Documentation Follow Up	5	start			00:00:00	2017-03-10 11:19:18
1412	Bukedea	HC 10	HC10/HW1	New Child	12				00:00:00	2017-03-10 11:19:32
1413	Bukedea	HC 10	HC10/HW1	Documentation Follow Up	27	start			00:00:00	2017-03-10 11:19:33
1414	Bukedea	HC 10	HC10/HW2	Documentation Follow Up	5	stop	47		00:00:47	2017-03-10 11:20:05
1415	Bukedea	HC 10	HC10/HW2	Documentation Follow Up	6	start			00:00:00	2017-03-10 11:20:10
1416	Bukedea	HC 10	HC10/HW1	Documentation Follow Up	27	stop	39		00:00:39	2017-03-10 11:20:11
1417	Bukedea	HC 10	HC10/HW1	Documentation Follow Up	28	start			00:00:00	2017-03-10 11:20:13
1418	Bukedea	HC 10	HC10/HW2	Documentation Follow Up	6	stop	31		00:00:31	2017-03-10 11:20:41
1419	Bukedea	HC 10	HC10/HW2	New Child	5				00:00:00	2017-03-10 11:20:44
1420	Bukedea	HC 10	HC10/HW1	Documentation Follow Up	28	stop	50		00:00:50	2017-03-10 11:21:03
1421	Bukedea	HC 10	HC10/HW1	Documentation Follow Up	29	start			00:00:00	2017-03-10 11:21:27
1422	Bukedea	HC 10	HC10/HW1	Documentation Follow Up	29	stop	77		00:01:17	2017-03-10 11:22:44
1423	Bukedea	HC 10	HC10/HW2	New Child	6				00:00:00	2017-03-10 11:23:39
1424	Bukedea	HC 10	HC10/HW2	Documentation Follow Up	7	start			00:00:00	2017-03-10 11:23:40
1425	Bukedea	HC 10	HC10/HW2	Documentation Follow Up	7	stop	14		00:00:14	2017-03-10 11:23:54
1426	Bukedea	HC 10	HC10/HW1	New Child	13				00:00:00	2017-03-10 11:23:56
1427	Bukedea	HC 10	HC10/HW1	Documentation Follow Up	30	start			00:00:00	2017-03-10 11:23:57
1428	Bukedea	HC 10	HC10/HW1	Documentation Follow Up	30	stop	8		00:00:08	2017-03-10 11:24:05
1429	Bukedea	HC 10	HC10/HW1	Documentation Follow Up	31	start			00:00:00	2017-03-10 11:24:28
1430	Bukedea	HC 10	HC10/HW1	Documentation Follow Up	31	stop	17		00:00:17	2017-03-10 11:24:45
1431	Bukedea	HC 10	HC10/HW1	Documentation Follow Up	32	start			00:00:00	2017-03-10 11:24:54
1432	Bukedea	HC 10	HC10/HW1	Documentation Follow Up	32	stop	26		00:00:26	2017-03-10 11:25:20
1433	Bukedea	HC 10	HC10/HW2	Documentation Follow Up	8	start			00:00:00	2017-03-10 11:25:23
1434	Bukedea	HC 10	HC10/HW2	Documentation Follow Up	8	stop	43		00:00:43	2017-03-10 11:26:07
1435	Bukedea	HC 10	HC10/HW1	New Child	14				00:00:00	2017-03-10 11:26:53
1436	Bukedea	HC 10	HC10/HW1	Documentation Follow Up	33	start			00:00:00	2017-03-10 11:26:56
1437	Bukedea	HC 10	HC10/HW2	New Child	7				00:00:00	2017-03-10 11:27:28
1438	Bukedea	HC 10	HC10/HW1	Documentation Follow Up	33	stop	43		00:00:43	2017-03-10 11:27:39
1439	Bukedea	HC 10	HC10/HW1	Documentation Follow Up	34	start			00:00:00	2017-03-10 11:27:41
1440	Bukedea	HC 10	HC10/HW1	Documentation Follow Up	34	stop	5		00:00:05	2017-03-10 11:27:45
1441	Bukedea	HC 10	HC10/HW1	New Child	15				00:00:00	2017-03-10 11:29:38
1442	Bukedea	HC 10	HC10/HW1	Documentation Follow Up	35	start			00:00:00	2017-03-10 11:29:41
1443	Bukedea	HC 10	HC10/HW2	Documentation Follow Up	9	start			00:00:00	2017-03-10 11:30:07
1444	Bukedea	HC 10	HC10/HW2	Documentation Follow Up	9	stop	7		00:00:07	2017-03-10 11:30:13
1445	Bukedea	HC 10	HC10/HW1	Documentation Follow Up	35	stop	112		00:01:52	2017-03-10 11:31:33
1446	Bukedea	HC 10	HC10/HW1	Documentation Follow Up	36	start			00:00:00	2017-03-10 11:31:46
1447	Bukedea	HC 10	HC10/HW1	Documentation Follow Up	36	stop	95		00:01:35	2017-03-10 11:33:21
1448	Bukedea	HC 10	HC10/HW1	Documentation Follow Up	37	start			00:00:00	2017-03-10 11:33:28
1449	Bukedea	HC 10	HC10/HW1	Documentation Follow Up	37	stop	13		00:00:13	2017-03-10 11:33:41
1450	Bukedea	HC 10	HC10/HW1	Documentation Follow Up	38	start			00:00:00	2017-03-10 11:33:44
1451	Bukedea	HC 10	HC10/HW1	Documentation Follow Up	38	stop	35		00:00:35	2017-03-10 11:34:19
1452	Bukedea	HC 10	HC10/HW1	New Child	16				00:00:00	2017-03-10 11:34:31
1453	Bukedea	HC 10	HC10/HW1	Documentation Follow Up	39	start			00:00:00	2017-03-10 11:34:32
1454	Bukedea	HC 10	HC10/HW1	Documentation Follow Up	39	stop	81		00:01:21	2017-03-10 11:35:53
1455	Bukedea	HC 10	HC10/HW1	Documentation Follow Up	40	start			00:00:00	2017-03-10 11:36:13
1456	Bukedea	HC 10	HC10/HW1	Documentation Follow Up	40	stop	56		00:00:56	2017-03-10 11:37:08
1457	Bukedea	HC 10	HC10/HW1	New Child	17				00:00:00	2017-03-10 11:37:09
1458	Bukedea	HC 10	HC10/HW1	Documentation Follow Up	41	start			00:00:00	2017-03-10 11:37:09
1459	Bukedea	HC 10	HC10/HW1	Documentation Follow Up	41	stop	18		00:00:18	2017-03-10 11:37:27
1460	Bukedea	HC 10	HC10/HW1	Documentation Follow Up	42	start			00:00:00	2017-03-10 11:37:53
1461	Bukedea	HC 10	HC10/HW1	Documentation Follow Up	42	stop	22		00:00:22	2017-03-10 11:38:15
1462	Bukedea	HC 10	HC10/HW1	New Child	18				00:00:00	2017-03-10 11:38:18
1463	Bukedea	HC 10	HC10/HW1	Documentation Follow Up	43	start			00:00:00	2017-03-10 11:38:35
1464	Bukedea	HC 10	HC10/HW1	Documentation Follow Up	43	stop	24		00:00:24	2017-03-10 11:39:00
1465	Bukedea	HC 10	HC10/HW1	Documentation Follow Up	44	start			00:00:00	2017-03-10 11:39:16
1466	Bukedea	HC 10	HC10/HW1	Documentation Follow Up	44	stop	80		00:01:20	2017-03-10 11:40:36
1467	Bukedea	HC 10	HC10/HW1	New Child	19				00:00:00	2017-03-10 11:40:37
1468	Bukedea	HC 10	HC10/HW1	Documentation Follow Up	45	start			00:00:00	2017-03-10 11:40:39
1469	Bukedea	HC 10	HC10/HW1	Documentation Follow Up	45	stop	3		00:00:03	2017-03-10 11:40:42
1470	Bukedea	HC 10	HC10/HW1	Documentation Follow Up	46	start			00:00:00	2017-03-10 11:40:50
1471	Bukedea	HC 10	HC10/HW1	Documentation Follow Up	46	stop	43		00:00:43	2017-03-10 11:41:33
1472	Bukedea	HC 10	HC10/HW1	Documentation Follow Up	47	start			00:00:00	2017-03-10 12:06:43
1473	Bukedea	HC 10	HC10/HW1	Documentation Follow Up	47	stop	4		00:00:04	2017-03-10 12:06:46
1474	Bukedea	HC 10	HC10/HW1	Documentation 1st Visit	1	start			00:00:00	2017-03-10 12:07:04
1475	Bukedea	HC 10	HC10/HW1	New Child	20				00:00:00	2017-03-10 12:07:05
1476	Bukedea	HC 10	HC10/HW1	Documentation 1st Visit	1	stop	3		00:00:03	2017-03-10 12:07:07
1477	Bukedea	HC 10	HC10/HW1	Documentation 1st Visit	2	start			00:00:00	2017-03-10 12:07:07
1478	Bukedea	HC 10	HC10/HW1	Documentation 1st Visit	2	stop	150		00:02:30	2017-03-10 12:09:38
1479	Bukedea	HC 10	HC10/HW1	Documentation 1st Visit	3	start			00:00:00	2017-03-10 12:14:23
1480	Bukedea	HC 10	HC10/HW1	Documentation 1st Visit	3	stop	89		00:01:29	2017-03-10 12:15:52
1481	Bukedea	HC 10	HC10/HW1	Documentation 1st Visit	4	start			00:00:00	2017-03-10 12:17:58
1482	Bukedea	HC 10	HC10/HW1	Documentation 1st Visit	4	stop	77		00:01:17	2017-03-10 12:19:15
1483	Bukedea	HC 10	HC10/HW1	Documentation 1st Visit	5	start			00:00:00	2017-03-10 12:19:25
1484	Bukedea	HC 10	HC10/HW1	Documentation 1st Visit	5	stop	7		00:00:07	2017-03-10 12:19:32
1485	Bukedea	HC 10	HC10/HW1	New Child	21				00:00:00	2017-03-10 12:19:34
1486	Bukedea	HC 10	HC10/HW1	Documentation Follow Up	48	start			00:00:00	2017-03-10 12:19:35
1487	Bukedea	HC 10	HC10/HW1	Documentation Follow Up	48	stop	6		00:00:06	2017-03-10 12:19:40
1488	Bukedea	HC 10	HC10/HW1	Documentation Follow Up	49	start			00:00:00	2017-03-10 12:20:04
1489	Bukedea	HC 10	HC10/HW1	Documentation Follow Up	49	stop	33		00:00:33	2017-03-10 12:20:37
1490	Bukedea	HC 10	HC10/HW1	New Child	22				00:00:00	2017-03-10 12:20:38
1491	Bukedea	HC 10	HC10/HW1	Documentation Follow Up	50	start			00:00:00	2017-03-10 12:20:41
1492	Bukedea	HC 10	HC10/HW1	Documentation Follow Up	50	stop	35		00:00:35	2017-03-10 12:21:16
1493	Bukedea	HC 10	HC10/HW1	New Child	23				00:00:00	2017-03-10 12:21:18
1494	Bukedea	HC 10	HC10/HW1	Documentation Follow Up	51	start			00:00:00	2017-03-10 12:21:19
1495	Bukedea	HC 10	HC10/HW1	Documentation Follow Up	51	stop	20		00:00:20	2017-03-10 12:21:39
1496	Bukedea	HC 10	HC10/HW1	Documentation Follow Up	52	start			00:00:00	2017-03-10 12:21:55
1497	Bukedea	HC 10	HC10/HW1	Documentation Follow Up	52	stop	21		00:00:21	2017-03-10 12:22:16
1498	Bukedea	HC 10	HC10/HW1	New Child	24				00:00:00	2017-03-10 12:24:23
1499	Bukedea	HC 10	HC10/HW1	Documentation Follow Up	53	start			00:00:00	2017-03-10 12:24:24
1500	Bukedea	HC 10	HC10/HW1	Documentation Follow Up	53	stop	49		00:00:49	2017-03-10 12:25:13
1501	Bukedea	HC 10	HC10/HW1	New Child	25				00:00:00	2017-03-10 12:25:14
1502	Bukedea	HC 10	HC10/HW1	Documentation Follow Up	54	start			00:00:00	2017-03-10 12:25:15
1503	Bukedea	HC 10	HC10/HW1	Documentation Follow Up	54	stop	45		00:00:45	2017-03-10 12:25:59
1504	Bukedea	HC 10	HC10/HW2	Documentation Follow Up	1	start			00:00:00	2017-03-10 12:26:22
1505	Bukedea	HC 10	HC10/HW2	Documentation Follow Up	1	stop	2		00:00:02	2017-03-10 12:26:23
1506	Bukedea	HC 10	HC10/HW2	New Child	8				00:00:00	2017-03-10 12:26:26
1507	Bukedea	HC 10	HC10/HW2	Documentation Follow Up	2	start			00:00:00	2017-03-10 12:26:27
1508	Bukedea	HC 10	HC10/HW2	Documentation Follow Up	2	stop	128		00:02:08	2017-03-10 12:28:35
1509	Bukedea	HC 10	HC10/HW1	New Child	26				00:00:00	2017-03-10 12:29:02
1510	Bukedea	HC 10	HC10/HW1	Documentation Follow Up	55	start			00:00:00	2017-03-10 12:29:02
1511	Bukedea	HC 10	HC10/HW1	Documentation Follow Up	55	stop	10		00:00:10	2017-03-10 12:29:12
1512	Bukedea	HC 10	HC10/HW1	Documentation Follow Up	56	start			00:00:00	2017-03-10 12:29:32
1513	Bukedea	HC 10	HC10/HW1	Documentation Follow Up	56	stop	11		00:00:11	2017-03-10 12:29:43
1514	Bukedea	HC 10	HC10/HW1	Documentation Follow Up	57	start			00:00:00	2017-03-10 12:29:52
1515	Bukedea	HC 10	HC10/HW1	Documentation Follow Up	57	stop	40		00:00:40	2017-03-10 12:30:32
1516	Bukedea	HC 10	HC10/HW1	New Child	27				00:00:00	2017-03-10 12:30:33
1517	Bukedea	HC 10	HC10/HW1	Documentation Follow Up	58	start			00:00:00	2017-03-10 12:30:34
1518	Bukedea	HC 10	HC10/HW1	Documentation Follow Up	58	stop	33		00:00:33	2017-03-10 12:31:07
1519	Bukedea	HC 10	HC10/HW1	New Child	28				00:00:00	2017-03-10 12:31:32
1520	Bukedea	HC 10	HC10/HW1	Documentation Follow Up	59	start			00:00:00	2017-03-10 12:31:35
1521	Bukedea	HC 10	HC10/HW1	Documentation Follow Up	59	stop	29		00:00:29	2017-03-10 12:32:04
1522	Bukedea	HC 10	HC10/HW1	Documentation Follow Up	60	start			00:00:00	2017-03-10 12:32:06
1523	Bukedea	HC 10	HC10/HW1	Documentation Follow Up	60	stop	23		00:00:23	2017-03-10 12:32:29
1524	Bukedea	HC 10	HC10/HW1	New Child	29				00:00:00	2017-03-10 12:32:55
1525	Bukedea	HC 10	HC10/HW1	Documentation Follow Up	61	start			00:00:00	2017-03-10 12:33:26
1526	Bukedea	HC 10	HC10/HW1	Documentation Follow Up	61	stop	60		00:01:00	2017-03-10 12:34:26
1527	Bukedea	HC 10	HC10/HW1	New Child	30				00:00:00	2017-03-10 12:34:33
1528	Bukedea	HC 10	HC10/HW1	Documentation Follow Up	62	start			00:00:00	2017-03-10 12:34:50
1529	Bukedea	HC 10	HC10/HW1	Documentation Follow Up	62	stop	31		00:00:31	2017-03-10 12:35:21
1530	Bukedea	HC 10	HC10/HW1	Documentation Follow Up	63	start			00:00:00	2017-03-10 12:35:48
1531	Bukedea	HC 10	HC10/HW1	Documentation Follow Up	63	stop	39		00:00:39	2017-03-10 12:36:27
1532	Bukedea	HC 10	HC10/HW1	Documentation Follow Up	64	start			00:00:00	2017-03-10 12:38:40
1533	Bukedea	HC 10	HC10/HW1	New Child	31				00:00:00	2017-03-10 12:38:44
1534	Bukedea	HC 10	HC10/HW1	Documentation Follow Up	64	stop	14		00:00:14	2017-03-10 12:38:54
1535	Bukedea	HC 10	HC10/HW1	New Child	32				00:00:00	2017-03-10 12:39:10
1536	Bukedea	HC 10	HC10/HW1	Documentation Follow Up	65	start			00:00:00	2017-03-10 12:39:10
1537	Bukedea	HC 10	HC10/HW1	Documentation Follow Up	65	stop	5		00:00:05	2017-03-10 12:39:15
1538	Bukedea	HC 10	HC10/HW1	Documentation Follow Up	66	start			00:00:00	2017-03-10 12:39:34
1539	Bukedea	HC 10	HC10/HW1	Documentation Follow Up	66	stop	7		00:00:07	2017-03-10 12:39:41
1540	Bukedea	HC 10	HC10/HW1	New Child	33				00:00:00	2017-03-10 12:40:35
1541	Bukedea	HC 10	HC10/HW1	Documentation Follow Up	67	start			00:00:00	2017-03-10 12:40:37
1542	Bukedea	HC 10	HC10/HW1	Documentation Follow Up	67	stop	29		00:00:29	2017-03-10 12:41:06
1543	Bukedea	HC 10	HC10/HW1	Documentation Follow Up	68	start			00:00:00	2017-03-10 13:22:57
1544	Bukedea	HC 10	HC10/HW1	Documentation Follow Up	68	stop	86		00:01:26	2017-03-10 13:24:24
1545	Bukedea	HC 10	HC10/HW1	Documentation Follow Up	69	start			00:00:00	2017-03-10 13:28:34
1546	Bukedea	HC 10	HC10/HW1	Documentation Follow Up	69	stop	20		00:00:20	2017-03-10 13:28:54
1547	Bukedea	HC 10	HC10/HW1	Documentation Follow Up	70	start			00:00:00	2017-03-10 13:34:08
1548	Bukedea	HC 10	HC10/HW1	Documentation Follow Up	70	stop	54		00:00:54	2017-03-10 13:35:02
1549	Bukedea	HC 13	HC13/HW1	New Child	1				00:00:00	2017-03-15 11:49:00
1550	Bukedea	HC 13	HC13/HW1	Documentation Follow Up	1	start			00:00:00	2017-03-15 11:49:02
1551	Bukedea	HC 13	HC13/HW1	Documentation Follow Up	1	stop	95		00:01:35	2017-03-15 11:50:37
1552	Bukedea	HC 13	HC13/HW1	Documentation Follow Up	2	start			00:00:00	2017-03-15 11:54:29
1553	Bukedea	HC 13	HC13/HW1	Documentation Follow Up	2	stop	137	232	00:02:17	2017-03-15 11:56:46
1554	Bukedea	HC 13	HC13/HW1	New Child	2				00:00:00	2017-03-15 11:58:23
1555	Bukedea	HC 13	HC13/HW1	Documentation 1st Visit	1	start			00:00:00	2017-03-15 11:58:24
1556	Bukedea	HC 13	HC13/HW1	Documentation 1st Visit	1	stop	476		00:07:56	2017-03-15 12:06:20
1557	Bukedea	HC 13	HC13/HW1	Documentation 1st Visit	2	start			00:00:00	2017-03-15 12:06:32
1558	Bukedea	HC 13	HC13/HW1	Documentation 1st Visit	2	stop	60		00:01:00	2017-03-15 12:07:32
1559	Bukedea	HC 13	HC13/HW1	Documentation 1st Visit	3	start			00:00:00	2017-03-15 12:07:45
1560	Bukedea	HC 13	HC13/HW1	Documentation 1st Visit	3	stop	17		00:00:17	2017-03-15 12:08:03
1561	Bukedea	HC 13	HC13/HW1	New Child	3				00:00:00	2017-03-15 12:21:55
1562	Bukedea	HC 13	HC13/HW1	Documentation Follow Up	3	start			00:00:00	2017-03-15 12:21:55
1563	Bukedea	HC 13	HC13/HW1	Documentation Follow Up	3	stop	333	333	00:05:33	2017-03-15 12:27:28
1564	Bukedea	HC 13	HC13/HW1	New Child	4				00:00:00	2017-03-15 12:28:48
1565	Bukedea	HC 13	HC13/HW1	Documentation Follow Up	4	start			00:00:00	2017-03-15 12:28:49
1566	Bukedea	HC 13	HC13/HW1	Documentation Follow Up	4	stop	18		00:00:18	2017-03-15 12:29:07
1567	Bukedea	HC 13	HC13/HW1	Documentation Follow Up	5	start			00:00:00	2017-03-15 12:29:27
1568	Bukedea	HC 13	HC13/HW1	Documentation Follow Up	5	stop	23		00:00:23	2017-03-15 12:29:50
1569	Bukedea	HC 13	HC13/HW1	Documentation Follow Up	6	start			00:00:00	2017-03-15 12:30:13
1570	Bukedea	HC 13	HC13/HW1	Documentation Follow Up	6	stop	43		00:00:43	2017-03-15 12:30:56
1571	Bukedea	HC 13	HC13/HW1	Documentation Follow Up	7	start			00:00:00	2017-03-15 12:31:09
1572	Bukedea	HC 13	HC13/HW1	Documentation Follow Up	7	stop	22	106	00:00:22	2017-03-15 12:31:31
1573	Bukedea	HC 13	HC13/HW1	New Child	5				00:00:00	2017-03-15 12:35:50
1574	Bukedea	HC 13	HC13/HW1	Documentation Follow Up	8	start			00:00:00	2017-03-15 12:35:51
1575	Bukedea	HC 13	HC13/HW1	Documentation Follow Up	8	stop	20		00:00:20	2017-03-15 12:36:11
1576	Bukedea	HC 13	HC13/HW1	Documentation Follow Up	9	start			00:00:00	2017-03-15 12:36:14
1577	Bukedea	HC 13	HC13/HW1	Documentation Follow Up	9	stop	5		00:00:05	2017-03-15 12:36:20
1578	Bukedea	HC 13	HC13/HW1	Documentation Follow Up	10	start			00:00:00	2017-03-15 12:36:40
1579	Bukedea	HC 13	HC13/HW1	Documentation Follow Up	10	stop	18		00:00:18	2017-03-15 12:36:58
1580	Bukedea	HC 13	HC13/HW1	Documentation Follow Up	11	start			00:00:00	2017-03-15 12:37:06
1581	Bukedea	HC 13	HC13/HW1	Documentation Follow Up	11	stop	47		00:00:47	2017-03-15 12:37:53
1582	Bukedea	HC 13	HC13/HW1	Documentation Follow Up	12	start			00:00:00	2017-03-15 12:38:03
1583	Bukedea	HC 13	HC13/HW1	Documentation Follow Up	12	stop	155		00:02:35	2017-03-15 12:40:38
1584	Bukedea	HC 13	HC13/HW1	Documentation Follow Up	13	start			00:00:00	2017-03-15 12:40:46
1585	Bukedea	HC 13	HC13/HW1	Documentation Follow Up	13	stop	34	279	00:00:34	2017-03-15 12:41:21
1586	Bukedea	HC 13	HC13/HW1	New Child	6				00:00:00	2017-03-15 12:44:02
1587	Bukedea	HC 13	HC13/HW1	Documentation Follow Up	14	start			00:00:00	2017-03-15 12:44:04
1588	Bukedea	HC 13	HC13/HW1	Documentation Follow Up	14	stop	64		00:01:04	2017-03-15 12:45:08
1589	Bukedea	HC 13	HC13/HW1	Documentation Follow Up	15	start			00:00:00	2017-03-15 12:46:11
1590	Bukedea	HC 13	HC13/HW1	Documentation Follow Up	15	stop	65		00:01:05	2017-03-15 12:47:16
1591	Bukedea	HC 13	HC13/HW1	Documentation Follow Up	16	start			00:00:00	2017-03-15 12:47:35
1592	Bukedea	HC 13	HC13/HW1	Documentation Follow Up	16	stop	9		00:00:09	2017-03-15 12:47:44
1593	Bukedea	HC 13	HC13/HW1	Documentation Follow Up	17	start			00:00:00	2017-03-15 12:48:40
1594	Bukedea	HC 13	HC13/HW1	Documentation Follow Up	17	stop	62		00:01:02	2017-03-15 12:49:42
1595	Bukedea	HC 13	HC13/HW1	Documentation Follow Up	18	start			00:00:00	2017-03-15 12:49:49
1596	Bukedea	HC 13	HC13/HW1	Documentation Follow Up	18	stop	205	405	00:03:25	2017-03-15 12:53:14
1597	Bukedea	HC 13	HC13/HW1	New Child	7				00:00:00	2017-03-15 12:54:01
1598	Bukedea	HC 13	HC13/HW1	Documentation Follow Up	19	start			00:00:00	2017-03-15 12:54:03
1599	Bukedea	HC 13	HC13/HW1	Documentation Follow Up	19	stop	59		00:00:59	2017-03-15 12:55:02
1600	Bukedea	HC 13	HC13/HW1	Documentation Follow Up	20	start			00:00:00	2017-03-15 12:55:16
1601	Bukedea	HC 13	HC13/HW1	Documentation Follow Up	20	stop	29	88	00:00:29	2017-03-15 12:55:45
1602	Bukedea	HC 13	HC13/HW1	Documentation Follow Up	21	start			00:00:00	2017-03-15 13:02:50
1603	Bukedea	HC 13	HC13/HW1	New Child	8				00:00:00	2017-03-15 13:02:55
1604	Bukedea	HC 13	HC13/HW1	Documentation Follow Up	21	stop	26		00:00:26	2017-03-15 13:03:16
1605	Bukedea	HC 13	HC13/HW1	Documentation Follow Up	22	start			00:00:00	2017-03-15 13:03:32
1606	Bukedea	HC 13	HC13/HW1	Documentation Follow Up	22	stop	9	35	00:00:09	2017-03-15 13:03:41
1607	Bukedea	HC 13	HC13/HW1	New Child	9				00:00:00	2017-03-15 13:04:13
1608	Bukedea	HC 13	HC13/HW1	Documentation Follow Up	23	start			00:00:00	2017-03-15 13:04:15
1609	Bukedea	HC 13	HC13/HW1	Documentation Follow Up	23	stop	15		00:00:15	2017-03-15 13:04:30
1610	Bukedea	HC 13	HC13/HW1	Documentation Follow Up	24	start			00:00:00	2017-03-15 13:04:58
1611	Bukedea	HC 13	HC13/HW1	Documentation Follow Up	24	stop	34	49	00:00:34	2017-03-15 13:05:32
1612	Bukedea	HC 13	HC13/HW1	New Child	10				00:00:00	2017-03-15 13:06:25
1613	Bukedea	HC 13	HC13/HW1	Documentation Follow Up	25	start			00:00:00	2017-03-15 13:06:27
1614	Bukedea	HC 13	HC13/HW1	Documentation Follow Up	25	stop	19		00:00:19	2017-03-15 13:06:45
1615	Bukedea	HC 13	HC13/HW1	Documentation Follow Up	26	start			00:00:00	2017-03-15 13:07:26
1616	Bukedea	HC 13	HC13/HW1	Documentation Follow Up	26	stop	80		00:01:20	2017-03-15 13:08:45
1617	Bukedea	HC 13	HC13/HW1	Documentation Follow Up	27	start			00:00:00	2017-03-15 13:09:16
1618	Bukedea	HC 13	HC13/HW1	Documentation Follow Up	27	stop	202		00:03:22	2017-03-15 13:12:37
1619	Bukedea	HC 13	HC13/HW1	Documentation Follow Up	28	start			00:00:00	2017-03-15 13:12:47
1620	Bukedea	HC 13	HC13/HW1	Documentation Follow Up	28	stop	75	376	00:01:15	2017-03-15 13:14:02
1621	Bukedea	HC 13	HC13/HW1	New Child	11				00:00:00	2017-03-15 13:14:32
1622	Bukedea	HC 13	HC13/HW1	Documentation Follow Up	29	start			00:00:00	2017-03-15 13:14:46
1623	Bukedea	HC 13	HC13/HW1	Documentation Follow Up	29	stop	67		00:01:07	2017-03-15 13:15:53
1624	Bukedea	HC 13	HC13/HW1	Documentation Follow Up	30	start			00:00:00	2017-03-15 13:16:49
1625	Bukedea	HC 13	HC13/HW1	Documentation Follow Up	30	stop	160		00:02:40	2017-03-15 13:19:29
1626	Bukedea	HC 13	HC13/HW1	Documentation Follow Up	31	start			00:00:00	2017-03-15 13:19:39
1627	Bukedea	HC 13	HC13/HW1	Documentation Follow Up	31	stop	48	275	00:00:48	2017-03-15 13:20:27
1628	Bukedea	HC 13	HC13/HW1	New Child	12				00:00:00	2017-03-15 13:22:01
1629	Bukedea	HC 13	HC13/HW1	Documentation Follow Up	32	start			00:00:00	2017-03-15 13:22:03
1630	Bukedea	HC 13	HC13/HW1	Documentation Follow Up	32	stop	159		00:02:39	2017-03-15 13:24:42
1631	Bukedea	HC 13	HC13/HW1	Documentation Follow Up	33	start			00:00:00	2017-03-15 13:26:31
1632	Bukedea	HC 13	HC13/HW1	Documentation Follow Up	33	stop	83	242	00:01:23	2017-03-15 13:27:54
1633	Bukedea	HC 13	HC13/HW1	New Child	13				00:00:00	2017-03-15 13:28:45
1634	Bukedea	HC 13	HC13/HW1	Documentation Follow Up	34	start			00:00:00	2017-03-15 13:28:46
1635	Bukedea	HC 13	HC13/HW1	Documentation Follow Up	34	stop	120		00:02:00	2017-03-15 13:30:46
1636	Bukedea	HC 13	HC13/HW1	Documentation Follow Up	35	start			00:00:00	2017-03-15 13:31:23
1637	Bukedea	HC 13	HC13/HW1	Documentation Follow Up	35	stop	37	157	00:00:37	2017-03-15 13:32:00
1638	Bukedea	HC 13	HC13/HW1	New Child	14				00:00:00	2017-03-15 13:32:00
1639	Bukedea	HC 13	HC13/HW1	Documentation Follow Up	36	start			00:00:00	2017-03-15 13:32:01
1640	Bukedea	HC 13	HC13/HW1	Documentation Follow Up	36	stop	48	48	00:00:48	2017-03-15 13:32:49
1641	Bukedea	HC 13	HC13/HW1	New Child	15				00:00:00	2017-03-15 13:34:30
1642	Bukedea	HC 13	HC13/HW1	Documentation Follow Up	37	start			00:00:00	2017-03-15 13:34:31
1643	Bukedea	HC 13	HC13/HW1	Documentation Follow Up	37	stop	16		00:00:16	2017-03-15 13:34:47
1644	Bukedea	HC 13	HC13/HW1	Documentation Follow Up	38	start			00:00:00	2017-03-15 13:35:11
1645	Bukedea	HC 13	HC13/HW1	Documentation Follow Up	38	stop	60		00:01:00	2017-03-15 13:36:11
1646	Bukedea	HC 13	HC13/HW1	Documentation Follow Up	39	start			00:00:00	2017-03-15 13:37:20
1647	Bukedea	HC 13	HC13/HW1	Documentation Follow Up	39	stop	129	205	00:02:09	2017-03-15 13:39:29
1648	Bukedea	HC 13	HC13/HW1	New Child	16				00:00:00	2017-03-15 13:39:30
1649	Bukedea	HC 13	HC13/HW1	Documentation Follow Up	40	start			00:00:00	2017-03-15 13:39:30
1650	Bukedea	HC 13	HC13/HW1	Documentation Follow Up	40	stop	142	142	00:02:22	2017-03-15 13:41:52
1651	Bukedea	HC 13	HC13/HW1	New Child	17				00:00:00	2017-03-15 13:56:06
1652	Bukedea	HC 13	HC13/HW1	Documentation Follow Up	41	start			00:00:00	2017-03-15 13:56:06
1653	Bukedea	HC 13	HC13/HW1	Documentation Follow Up	41	stop	53	53	00:00:53	2017-03-15 13:57:00
1654	Bukedea	HC 11	HC11/HW1	New Child	1				00:00:00	2017-03-16 09:24:30
1655	Bukedea	HC 11	HC11/HW1	Documentation 1st Visit	1	start			00:00:00	2017-03-16 09:24:32
1656	Bukedea	HC 11	HC11/HW1	Documentation 1st Visit	1	stop	322		00:05:22	2017-03-16 09:29:54
1657	Bukedea	HC 11	HC11/HW1	New Child	2				00:00:00	2017-03-16 09:29:55
1658	Bukedea	HC 11	HC11/HW1	Documentation Follow Up	1	start			00:00:00	2017-03-16 09:30:21
1659	Bukedea	HC 11	HC11/HW1	Documentation Follow Up	1	stop	69	69	00:01:09	2017-03-16 09:31:30
1660	Bukedea	HC 11	HC11/HW1	Documentation Follow Up	2	start			00:00:00	2017-03-16 09:31:51
1661	Bukedea	HC 11	HC11/HW1	New Child	3				00:00:00	2017-03-16 09:31:52
1662	Bukedea	HC 11	HC11/HW1	Documentation Follow Up	2	stop	16		00:00:16	2017-03-16 09:32:07
1663	Bukedea	HC 11	HC11/HW1	Documentation Follow Up	3	start			00:00:00	2017-03-16 09:32:11
1664	Bukedea	HC 11	HC11/HW1	Documentation Follow Up	3	stop	7	23	00:00:07	2017-03-16 09:32:17
1665	Bukedea	HC 11	HC11/HW1	New Child	4				00:00:00	2017-03-16 09:32:20
1666	Bukedea	HC 11	HC11/HW1	Documentation Follow Up	4	start			00:00:00	2017-03-16 09:32:26
1667	Bukedea	HC 11	HC11/HW1	Documentation Follow Up	4	stop	56		00:00:56	2017-03-16 09:33:22
1668	Bukedea	HC 11	HC11/HW1	Documentation Follow Up	5	start			00:00:00	2017-03-16 09:33:37
1669	Bukedea	HC 11	HC11/HW1	Documentation Follow Up	5	stop	45	101	00:00:45	2017-03-16 09:34:22
1670	Bukedea	HC 11	HC11/HW1	New Child	5				00:00:00	2017-03-16 09:34:24
1671	Bukedea	HC 11	HC11/HW1	Documentation Follow Up	6	start			00:00:00	2017-03-16 09:34:25
1672	Bukedea	HC 11	HC11/HW1	Documentation Follow Up	6	stop	86	86	00:01:26	2017-03-16 09:35:51
1673	Bukedea	HC 11	HC11/HW1	New Child	6				00:00:00	2017-03-16 09:35:53
1674	Bukedea	HC 11	HC11/HW1	Documentation 1st Visit	2	start			00:00:00	2017-03-16 09:36:02
1675	Bukedea	HC 11	HC11/HW1	Documentation 1st Visit	2	stop	51		00:00:51	2017-03-16 09:36:53
1676	Bukedea	HC 11	HC11/HW1	Documentation 1st Visit	3	start			00:00:00	2017-03-16 09:37:37
1677	Bukedea	HC 11	HC11/HW1	Documentation 1st Visit	3	stop	134		00:02:14	2017-03-16 09:39:51
1678	Bukedea	HC 11	HC11/HW1	New Child	8				00:00:00	2017-03-16 09:41:07
1679	Bukedea	HC 11	HC11/HW1	Documentation Follow Up	8	start			00:00:00	2017-03-16 09:41:08
1680	Bukedea	HC 11	HC11/HW1	Documentation Follow Up	8	stop	41	41	00:00:41	2017-03-16 09:41:49
1681	Bukedea	HC 11	HC11/HW1	New Child	9				00:00:00	2017-03-16 09:41:54
1682	Bukedea	HC 11	HC11/HW1	Documentation 1st Visit	4	start			00:00:00	2017-03-16 09:41:57
1683	Bukedea	HC 11	HC11/HW1	Documentation 1st Visit	4	stop	22		00:00:22	2017-03-16 09:42:20
1684	Bukedea	HC 11	HC11/HW1	Documentation 1st Visit	5	start			00:00:00	2017-03-16 09:42:21
1685	Bukedea	HC 11	HC11/HW1	Documentation 1st Visit	5	stop	15		00:00:15	2017-03-16 09:42:35
1686	Bukedea	HC 11	HC11/HW1	Documentation 1st Visit	6	start			00:00:00	2017-03-16 09:42:43
1687	Bukedea	HC 11	HC11/HW1	Documentation 1st Visit	6	stop	79		00:01:19	2017-03-16 09:44:02
1688	Bukedea	HC 11	HC11/HW1	Documentation 1st Visit	7	start			00:00:00	2017-03-16 09:44:13
1689	Bukedea	HC 11	HC11/HW1	Documentation 1st Visit	7	stop	12		00:00:12	2017-03-16 09:44:25
1690	Bukedea	HC 11	HC11/HW1	Documentation 1st Visit	8	start			00:00:00	2017-03-16 09:44:38
1691	Bukedea	HC 11	HC11/HW1	Documentation 1st Visit	8	stop	31		00:00:31	2017-03-16 09:45:09
1692	Bukedea	HC 11	HC11/HW1	Documentation 1st Visit	9	start			00:00:00	2017-03-16 09:45:16
1693	Bukedea	HC 11	HC11/HW1	Documentation 1st Visit	9	stop	5		00:00:05	2017-03-16 09:45:21
1694	Bukedea	HC 11	HC11/HW1	Documentation 1st Visit	10	start			00:00:00	2017-03-16 09:45:27
1695	Bukedea	HC 11	HC11/HW1	Documentation 1st Visit	10	stop	30		00:00:30	2017-03-16 09:45:57
1696	Bukedea	HC 11	HC11/HW1	New Child	10				00:00:00	2017-03-16 09:46:57
1697	Bukedea	HC 11	HC11/HW1	Documentation Follow Up	9	start			00:00:00	2017-03-16 09:47:06
1698	Bukedea	HC 11	HC11/HW1	Documentation Follow Up	9	stop	0		00:00:00	2017-03-16 09:47:07
1699	Bukedea	HC 11	HC11/HW1	Documentation Follow Up	10	start			00:00:00	2017-03-16 09:47:08
1700	Bukedea	HC 11	HC11/HW1	Documentation Follow Up	10	stop	12		00:00:12	2017-03-16 09:47:19
1701	Bukedea	HC 11	HC11/HW1	Documentation Follow Up	11	start			00:00:00	2017-03-16 09:47:49
1702	Bukedea	HC 11	HC11/HW1	Documentation Follow Up	11	stop	41	53	00:00:41	2017-03-16 09:48:30
1703	Bukedea	HC 11	HC11/HW1	New Child	11				00:00:00	2017-03-16 09:48:32
1704	Bukedea	HC 11	HC11/HW1	Documentation Follow Up	12	start			00:00:00	2017-03-16 09:48:35
1705	Bukedea	HC 11	HC11/HW1	Documentation Follow Up	12	stop	114	114	00:01:54	2017-03-16 09:50:30
1706	Bukedea	HC 11	HC11/HW1	New Child	12				00:00:00	2017-03-16 09:51:01
1707	Bukedea	HC 11	HC11/HW1	Documentation Follow Up	13	start			00:00:00	2017-03-16 09:51:03
1708	Bukedea	HC 11	HC11/HW1	Documentation Follow Up	13	stop	60	60	00:01:00	2017-03-16 09:52:03
1709	Bukedea	HC 11	HC11/HW1	New Child	13				00:00:00	2017-03-16 09:52:06
1710	Bukedea	HC 11	HC11/HW1	Documentation Follow Up	14	start			00:00:00	2017-03-16 09:52:16
1711	Bukedea	HC 11	HC11/HW1	Documentation Follow Up	14	stop	27	27	00:00:27	2017-03-16 09:52:43
1712	Bukedea	HC 11	HC11/HW1	New Child	14				00:00:00	2017-03-16 09:52:51
1713	Bukedea	HC 11	HC11/HW1	Documentation Follow Up	15	start			00:00:00	2017-03-16 09:52:51
1714	Bukedea	HC 11	HC11/HW1	Documentation Follow Up	15	stop	57	57	00:00:57	2017-03-16 09:53:48
1715	Bukedea	HC 11	HC11/HW1	New Child	15				00:00:00	2017-03-16 09:53:49
1716	Bukedea	HC 11	HC11/HW1	Documentation Follow Up	16	start			00:00:00	2017-03-16 09:53:57
1717	Bukedea	HC 11	HC11/HW1	Documentation Follow Up	16	stop	26		00:00:26	2017-03-16 09:54:23
1718	Bukedea	HC 11	HC11/HW1	Documentation Follow Up	17	start			00:00:00	2017-03-16 09:54:23
1719	Bukedea	HC 11	HC11/HW1	Documentation Follow Up	17	stop	1		00:00:01	2017-03-16 09:54:24
1720	Bukedea	HC 11	HC11/HW1	Documentation Follow Up	18	start			00:00:00	2017-03-16 09:54:32
1721	Bukedea	HC 11	HC11/HW1	Documentation Follow Up	18	stop	30	57	00:00:30	2017-03-16 09:55:03
1722	Bukedea	HC 11	HC11/HW1	New Child	16				00:00:00	2017-03-16 09:55:03
1723	Bukedea	HC 11	HC11/HW1	Documentation Follow Up	19	start			00:00:00	2017-03-16 09:55:04
1724	Bukedea	HC 11	HC11/HW1	Documentation Follow Up	19	stop	47		00:00:47	2017-03-16 09:55:51
1725	Bukedea	HC 11	HC11/HW1	Documentation Follow Up	20	start			00:00:00	2017-03-16 09:56:05
1726	Bukedea	HC 11	HC11/HW1	Documentation Follow Up	20	stop	30	77	00:00:30	2017-03-16 09:56:35
1727	Bukedea	HC 11	HC11/HW1	New Child	17				00:00:00	2017-03-16 09:56:56
1728	Bukedea	HC 11	HC11/HW1	Documentation Follow Up	21	start			00:00:00	2017-03-16 09:56:58
1729	Bukedea	HC 11	HC11/HW1	Documentation Follow Up	21	stop	26		00:00:26	2017-03-16 09:57:24
1730	Bukedea	HC 11	HC11/HW1	Documentation Follow Up	22	start			00:00:00	2017-03-16 09:57:36
1731	Bukedea	HC 11	HC11/HW1	Documentation Follow Up	22	stop	1		00:00:01	2017-03-16 09:57:37
1732	Bukedea	HC 11	HC11/HW1	Documentation Follow Up	23	start			00:00:00	2017-03-16 09:57:39
1733	Bukedea	HC 11	HC11/HW1	Documentation Follow Up	23	stop	64	91	00:01:04	2017-03-16 09:58:43
1734	Bukedea	HC 11	HC11/HW1	New Child	18				00:00:00	2017-03-16 09:58:44
1735	Bukedea	HC 11	HC11/HW1	Documentation Follow Up	24	start			00:00:00	2017-03-16 09:58:58
1736	Bukedea	HC 11	HC11/HW1	Documentation Follow Up	24	stop	11		00:00:11	2017-03-16 09:59:08
1737	Bukedea	HC 11	HC11/HW1	Documentation Follow Up	25	start			00:00:00	2017-03-16 10:00:15
1738	Bukedea	HC 11	HC11/HW1	Documentation Follow Up	25	stop	22		00:00:22	2017-03-16 10:00:37
1739	Bukedea	HC 11	HC11/HW1	Documentation Follow Up	26	start			00:00:00	2017-03-16 10:26:18
1740	Bukedea	HC 11	HC11/HW1	Documentation Follow Up	26	stop	61	94	00:01:01	2017-03-16 10:27:19
1741	Bukedea	HC 11	HC11/HW1	New Child	19				00:00:00	2017-03-16 10:27:20
1742	Bukedea	HC 11	HC11/HW1	Documentation Follow Up	27	start			00:00:00	2017-03-16 10:27:21
1743	Bukedea	HC 11	HC11/HW1	Documentation Follow Up	27	stop	115	115	00:01:55	2017-03-16 10:29:16
1744	Bukedea	HC 11	HC11/HW1	New Child	20				00:00:00	2017-03-16 10:29:17
1745	Bukedea	HC 11	HC11/HW1	Documentation Follow Up	28	start			00:00:00	2017-03-16 10:29:18
1746	Bukedea	HC 11	HC11/HW1	Documentation Follow Up	28	stop	56	56	00:00:56	2017-03-16 10:30:15
1747	Bukedea	HC 11	HC11/HW1	New Child	21				00:00:00	2017-03-16 10:30:17
1748	Bukedea	HC 11	HC11/HW1	Documentation Follow Up	29	start			00:00:00	2017-03-16 10:30:19
1749	Bukedea	HC 11	HC11/HW1	Documentation Follow Up	29	stop	17		00:00:17	2017-03-16 10:30:36
1750	Bukedea	HC 11	HC11/HW1	Documentation Follow Up	30	start			00:00:00	2017-03-16 10:30:51
1751	Bukedea	HC 11	HC11/HW1	Documentation Follow Up	30	stop	8	25	00:00:08	2017-03-16 10:30:59
1752	Bukedea	HC 11	HC11/HW1	New Child	22				00:00:00	2017-03-16 10:31:03
1753	Bukedea	HC 11	HC11/HW1	Documentation Follow Up	31	start			00:00:00	2017-03-16 10:31:08
1754	Bukedea	HC 11	HC11/HW1	Documentation Follow Up	31	stop	69		00:01:09	2017-03-16 10:32:17
1755	Bukedea	HC 11	HC11/HW1	Documentation Follow Up	32	start			00:00:00	2017-03-16 10:32:24
1756	Bukedea	HC 11	HC11/HW1	Documentation Follow Up	32	stop	96		00:01:36	2017-03-16 10:33:59
1757	Bukedea	HC 11	HC11/HW1	Documentation Follow Up	33	start			00:00:00	2017-03-16 10:34:07
1758	Bukedea	HC 11	HC11/HW1	Documentation Follow Up	33	stop	39	204	00:00:39	2017-03-16 10:34:46
1759	Bukedea	HC 11	HC11/HW1	New Child	23				00:00:00	2017-03-16 10:34:56
1760	Bukedea	HC 11	HC11/HW1	Documentation Follow Up	34	start			00:00:00	2017-03-16 10:34:58
1761	Bukedea	HC 11	HC11/HW1	Documentation Follow Up	34	stop	147	147	00:02:27	2017-03-16 10:37:25
1762	Bukedea	HC 11	HC11/HW1	New Child	24				00:00:00	2017-03-16 10:37:26
1763	Bukedea	HC 11	HC11/HW1	Documentation Follow Up	35	start			00:00:00	2017-03-16 10:37:39
1764	Bukedea	HC 11	HC11/HW1	Documentation Follow Up	35	stop	178	178	00:02:58	2017-03-16 10:40:37
1765	Bukedea	HC 11	HC11/HW1	New Child	25				00:00:00	2017-03-16 10:40:45
1766	Bukedea	HC 11	HC11/HW1	Documentation Follow Up	36	start			00:00:00	2017-03-16 10:40:48
1767	Bukedea	HC 11	HC11/HW1	Documentation Follow Up	36	stop	80	80	00:01:20	2017-03-16 10:42:08
1768	Bukedea	HC 11	HC11/HW1	New Child	26				00:00:00	2017-03-16 10:42:10
1769	Bukedea	HC 11	HC11/HW1	Documentation Follow Up	37	start			00:00:00	2017-03-16 10:43:55
1770	Bukedea	HC 11	HC11/HW1	Documentation Follow Up	37	stop	23		00:00:23	2017-03-16 10:44:17
1771	Bukedea	HC 11	HC11/HW1	Documentation Follow Up	38	start			00:00:00	2017-03-16 10:44:35
1772	Bukedea	HC 11	HC11/HW1	Documentation Follow Up	38	stop	15	38	00:00:15	2017-03-16 10:44:49
1773	Bukedea	HC 11	HC11/HW1	New Child	28				00:00:00	2017-03-16 10:48:57
1774	Bukedea	HC 11	HC11/HW1	Documentation Follow Up	41	start			00:00:00	2017-03-16 10:48:58
1775	Bukedea	HC 11	HC11/HW1	Documentation Follow Up	41	stop	48	48	00:00:48	2017-03-16 10:49:46
1776	Bukedea	HC 11	HC11/HW1	New Child	29				00:00:00	2017-03-16 10:49:47
1777	Bukedea	HC 11	HC11/HW1	Documentation Follow Up	42	start			00:00:00	2017-03-16 10:49:51
1778	Bukedea	HC 11	HC11/HW1	Documentation Follow Up	42	stop	36	36	00:00:36	2017-03-16 10:50:26
1779	Bukedea	HC 11	HC11/HW1	New Child	30				00:00:00	2017-03-16 10:50:56
1780	Bukedea	HC 11	HC11/HW1	Documentation Follow Up	43	start			00:00:00	2017-03-16 10:51:09
1781	Bukedea	HC 11	HC11/HW1	Documentation Follow Up	43	stop	69	69	00:01:09	2017-03-16 10:52:18
1782	Bukedea	HC 11	HC11/HW1	New Child	31				00:00:00	2017-03-16 10:52:22
1783	Bukedea	HC 11	HC11/HW1	Documentation Follow Up	44	start			00:00:00	2017-03-16 10:52:27
1784	Bukedea	HC 11	HC11/HW1	Documentation Follow Up	44	stop	58	58	00:00:58	2017-03-16 10:53:25
1785	Bukedea	HC 11	HC11/HW1	New Child	32				00:00:00	2017-03-16 10:53:26
1786	Bukedea	HC 11	HC11/HW1	Documentation Follow Up	45	start			00:00:00	2017-03-16 10:53:26
1787	Bukedea	HC 11	HC11/HW1	Documentation Follow Up	45	stop	2		00:00:02	2017-03-16 10:53:28
1788	Bukedea	HC 11	HC11/HW1	Documentation Follow Up	46	start			00:00:00	2017-03-16 10:53:33
1789	Bukedea	HC 11	HC11/HW1	Documentation Follow Up	46	stop	95	97	00:01:35	2017-03-16 10:55:09
1790	Bukedea	HC 11	HC11/HW1	New Child	33				00:00:00	2017-03-16 10:55:10
1791	Bukedea	HC 11	HC11/HW1	Documentation Follow Up	47	start			00:00:00	2017-03-16 10:55:20
1792	Bukedea	HC 11	HC11/HW1	Documentation Follow Up	47	stop	75	75	00:01:15	2017-03-16 10:56:35
1793	Bukedea	HC 11	HC11/HW1	New Child	34				00:00:00	2017-03-16 10:56:37
1794	Bukedea	HC 11	HC11/HW1	Documentation Follow Up	48	start			00:00:00	2017-03-16 10:56:39
1795	Bukedea	HC 11	HC11/HW1	Documentation Follow Up	48	stop	28		00:00:28	2017-03-16 10:57:07
1796	Bukedea	HC 11	HC11/HW1	Documentation Follow Up	49	start			00:00:00	2017-03-16 10:57:11
1797	Bukedea	HC 11	HC11/HW1	Documentation Follow Up	49	stop	63	91	00:01:03	2017-03-16 10:58:13
1798	Bukedea	HC 11	HC11/HW1	New Child	35				00:00:00	2017-03-16 10:58:19
1799	Bukedea	HC 11	HC11/HW1	Documentation Follow Up	50	start			00:00:00	2017-03-16 10:58:25
1800	Bukedea	HC 11	HC11/HW1	Documentation Follow Up	50	stop	107	107	00:01:47	2017-03-16 11:00:12
1801	Bukedea	HC 11	HC11/HW1	New Child	36				00:00:00	2017-03-16 11:01:33
1802	Bukedea	HC 11	HC11/HW1	Documentation 1st Visit	12	start			00:00:00	2017-03-16 11:01:37
1803	Bukedea	HC 11	HC11/HW1	Documentation 1st Visit	12	stop	276		00:04:36	2017-03-16 11:06:13
1804	Bukedea	HC 11	HC11/HW1	New Child	37				00:00:00	2017-03-16 11:06:15
1805	Bukedea	HC 11	HC11/HW1	Documentation 1st Visit	13	start			00:00:00	2017-03-16 11:06:20
1806	Bukedea	HC 11	HC11/HW1	Documentation 1st Visit	13	stop	168		00:02:48	2017-03-16 11:09:07
1807	Bukedea	HC 11	HC11/HW1	Documentation 1st Visit	14	start			00:00:00	2017-03-16 11:09:15
1808	Bukedea	HC 11	HC11/HW1	Documentation 1st Visit	14	stop	98		00:01:38	2017-03-16 11:10:53
1809	Bukedea	HC 11	HC11/HW1	New Child	38				00:00:00	2017-03-16 11:10:56
1810	Bukedea	HC 11	HC11/HW1	Documentation 1st Visit	15	start			00:00:00	2017-03-16 11:10:58
1811	Bukedea	HC 11	HC11/HW1	Documentation 1st Visit	15	stop	42		00:00:42	2017-03-16 11:11:40
1812	Bukedea	HC 11	HC11/HW1	Documentation 1st Visit	16	start			00:00:00	2017-03-16 11:12:20
1813	Bukedea	HC 11	HC11/HW1	Documentation 1st Visit	16	stop	239		00:03:59	2017-03-16 11:16:20
1814	Bukedea	HC 11	HC11/HW1	New Child	39				00:00:00	2017-03-16 11:16:23
1815	Bukedea	HC 11	HC11/HW1	Documentation Follow Up	51	start			00:00:00	2017-03-16 11:16:29
1816	Bukedea	HC 11	HC11/HW1	Documentation Follow Up	51	stop	32		00:00:32	2017-03-16 11:17:02
1817	Bukedea	HC 11	HC11/HW1	Documentation Follow Up	52	start			00:00:00	2017-03-16 11:19:29
1818	Bukedea	HC 11	HC11/HW1	Documentation Follow Up	52	stop	21		00:00:21	2017-03-16 11:19:51
1819	Bukedea	HC 11	HC11/HW1	Documentation Follow Up	53	start			00:00:00	2017-03-16 11:20:42
1820	Bukedea	HC 11	HC11/HW1	Documentation Follow Up	53	stop	3	56	00:00:03	2017-03-16 11:20:45
1821	Bukedea	HC 11	HC11/HW1	New Child	40				00:00:00	2017-03-16 11:20:56
1822	Bukedea	HC 11	HC11/HW1	Documentation Follow Up	54	start			00:00:00	2017-03-16 11:21:03
1823	Bukedea	HC 11	HC11/HW1	Documentation Follow Up	54	stop	35		00:00:35	2017-03-16 11:21:37
1824	Bukedea	HC 11	HC11/HW1	Documentation Follow Up	55	start			00:00:00	2017-03-16 11:22:16
1825	Bukedea	HC 11	HC11/HW1	Documentation Follow Up	55	stop	6	41	00:00:06	2017-03-16 11:22:23
1826	Bukedea	HC 11	HC11/HW1	New Child	41				00:00:00	2017-03-16 11:22:33
1827	Bukedea	HC 11	HC11/HW1	Documentation Follow Up	56	start			00:00:00	2017-03-16 11:22:34
1828	Bukedea	HC 11	HC11/HW1	Documentation Follow Up	56	stop	22		00:00:22	2017-03-16 11:22:56
1829	Bukedea	HC 11	HC11/HW1	Documentation Follow Up	57	start			00:00:00	2017-03-16 11:23:07
1830	Bukedea	HC 11	HC11/HW1	Documentation Follow Up	57	stop	24		00:00:24	2017-03-16 11:23:31
1831	Bukedea	HC 11	HC11/HW1	Documentation Follow Up	58	start			00:00:00	2017-03-16 11:24:25
1832	Bukedea	HC 11	HC11/HW1	Documentation Follow Up	58	stop	45		00:00:45	2017-03-16 11:25:10
1833	Bukedea	HC 11	HC11/HW1	Documentation Follow Up	59	start			00:00:00	2017-03-16 11:25:14
1834	Bukedea	HC 11	HC11/HW1	Documentation Follow Up	59	stop	127		00:02:07	2017-03-16 11:27:22
1835	Bukedea	HC 11	HC11/HW1	Documentation Follow Up	60	start			00:00:00	2017-03-16 11:27:26
1836	Bukedea	HC 11	HC11/HW1	Documentation Follow Up	60	stop	11		00:00:11	2017-03-16 11:27:37
1837	Bukedea	HC 11	HC11/HW1	Documentation Follow Up	61	start			00:00:00	2017-03-16 11:28:29
1838	Bukedea	HC 11	HC11/HW1	Documentation Follow Up	61	stop	62		00:01:02	2017-03-16 11:29:30
1839	Bukedea	HC 11	HC11/HW1	Documentation Follow Up	62	start			00:00:00	2017-03-16 11:29:36
1840	Bukedea	HC 11	HC11/HW1	Documentation Follow Up	62	stop	36	327	00:00:36	2017-03-16 11:30:12
1841	Bukedea	HC 11	HC11/HW1	Documentation 1st Visit	17	start			00:00:00	2017-03-16 11:32:31
1842	Bukedea	HC 11	HC11/HW1	New Child	42				00:00:00	2017-03-16 11:32:32
1843	Bukedea	HC 11	HC11/HW1	Documentation 1st Visit	17	stop	21		00:00:21	2017-03-16 11:32:52
1844	Bukedea	HC 11	HC11/HW1	Documentation 1st Visit	18	start			00:00:00	2017-03-16 11:33:05
1845	Bukedea	HC 11	HC11/HW1	Documentation 1st Visit	18	stop	62		00:01:02	2017-03-16 11:34:06
1846	Bukedea	HC 11	HC11/HW1	Documentation 1st Visit	19	start			00:00:00	2017-03-16 11:34:13
1847	Bukedea	HC 11	HC11/HW1	Documentation 1st Visit	19	stop	140		00:02:20	2017-03-16 11:36:32
1848	Bukedea	HC 11	HC11/HW1	Documentation 1st Visit	20	start			00:00:00	2017-03-16 11:37:23
1849	Bukedea	HC 11	HC11/HW1	Documentation 1st Visit	20	stop	41		00:00:41	2017-03-16 11:38:04
1850	Bukedea	HC 11	HC11/HW1	Documentation 1st Visit	21	start			00:00:00	2017-03-16 11:38:28
1851	Bukedea	HC 11	HC11/HW1	Documentation 1st Visit	21	stop	2		00:00:02	2017-03-16 11:38:29
1852	Bukedea	HC 11	HC11/HW1	Documentation 1st Visit	22	start			00:00:00	2017-03-16 11:38:46
1853	Bukedea	HC 11	HC11/HW1	Documentation 1st Visit	22	stop	28		00:00:28	2017-03-16 11:39:15
1854	Bukedea	HC 8	HC8/HW1	New Child	1				00:00:00	2017-03-17 09:49:11
1855	Bukedea	HC 8	HC8/HW1	Documentation Follow Up	1	start			00:00:00	2017-03-17 09:49:12
1856	Bukedea	HC 8	HC8/HW1	Documentation Follow Up	1	stop	27		00:00:27	2017-03-17 09:49:39
1857	Bukedea	HC 8	HC8/HW1	Documentation Follow Up	2	start			00:00:00	2017-03-17 09:49:53
1858	Bukedea	HC 8	HC8/HW1	Documentation Follow Up	2	stop	191		00:03:11	2017-03-17 09:53:04
1859	Bukedea	HC 8	HC8/HW1	Documentation Follow Up	3	start			00:00:00	2017-03-17 09:53:08
1860	Bukedea	HC 8	HC8/HW1	Documentation Follow Up	3	stop	17	235	00:00:17	2017-03-17 09:53:26
1861	Bukedea	HC 8	HC8/HW1	New Child	2				00:00:00	2017-03-17 09:59:31
1862	Bukedea	HC 8	HC8/HW1	Documentation Follow Up	4	start			00:00:00	2017-03-17 09:59:31
1863	Bukedea	HC 8	HC8/HW1	Documentation Follow Up	4	stop	30		00:00:30	2017-03-17 10:00:01
1864	Bukedea	HC 8	HC8/HW1	Documentation Follow Up	5	start			00:00:00	2017-03-17 10:00:10
1865	Bukedea	HC 8	HC8/HW1	Documentation Follow Up	5	stop	80	110	00:01:20	2017-03-17 10:01:30
1866	Bukedea	HC 8	HC8/HW1	New Child	3				00:00:00	2017-03-17 10:01:50
1867	Bukedea	HC 8	HC8/HW1	Documentation Follow Up	6	start			00:00:00	2017-03-17 10:01:50
1868	Bukedea	HC 8	HC8/HW1	Documentation Follow Up	6	stop	24	24	00:00:24	2017-03-17 10:02:15
1869	Bukedea	HC 8	HC8/HW1	New Child	4				00:00:00	2017-03-17 10:03:39
1870	Bukedea	HC 8	HC8/HW1	Documentation Follow Up	7	start			00:00:00	2017-03-17 10:03:40
1871	Bukedea	HC 8	HC8/HW1	Documentation Follow Up	7	stop	81		00:01:21	2017-03-17 10:05:01
1872	Bukedea	HC 8	HC8/HW1	Documentation Follow Up	8	start			00:00:00	2017-03-17 10:05:06
1873	Bukedea	HC 8	HC8/HW1	Documentation Follow Up	8	stop	17	98	00:00:17	2017-03-17 10:05:23
1874	Bukedea	HC 8	HC8/HW1	New Child	5				00:00:00	2017-03-17 10:43:48
1875	Bukedea	HC 8	HC8/HW1	Documentation Follow Up	9	start			00:00:00	2017-03-17 10:43:49
1876	Bukedea	HC 8	HC8/HW1	Documentation Follow Up	9	stop	15		00:00:15	2017-03-17 10:44:04
1877	Bukedea	HC 8	HC8/HW1	Documentation Follow Up	10	start			00:00:00	2017-03-17 10:44:07
1878	Bukedea	HC 8	HC8/HW1	Documentation Follow Up	10	stop	209	224	00:03:29	2017-03-17 10:47:36
1879	Bukedea	HC 8	HC8/HW1	New Child	6				00:00:00	2017-03-17 10:48:13
1880	Bukedea	HC 8	HC8/HW1	Documentation Follow Up	11	start			00:00:00	2017-03-17 10:48:13
1881	Bukedea	HC 8	HC8/HW1	Documentation Follow Up	11	stop	38		00:00:38	2017-03-17 10:48:52
1882	Bukedea	HC 8	HC8/HW1	Documentation Follow Up	12	start			00:00:00	2017-03-17 10:48:57
1883	Bukedea	HC 8	HC8/HW1	Documentation Follow Up	12	stop	19		00:00:19	2017-03-17 10:49:17
1884	Bukedea	HC 8	HC8/HW1	Documentation Follow Up	13	start			00:00:00	2017-03-17 10:49:54
1885	Bukedea	HC 8	HC8/HW1	Documentation Follow Up	13	stop	60	117	00:01:00	2017-03-17 10:50:54
1886	Bukedea	HC 8	HC8/HW1	New Child	7				00:00:00	2017-03-17 10:51:31
1887	Bukedea	HC 8	HC8/HW1	Documentation Follow Up	14	start			00:00:00	2017-03-17 10:51:32
1888	Bukedea	HC 8	HC8/HW1	Documentation Follow Up	14	stop	19	19	00:00:19	2017-03-17 10:51:51
1889	Bukedea	HC 8	HC8/HW1	New Child	8				00:00:00	2017-03-17 11:04:22
1890	Bukedea	HC 8	HC8/HW1	Documentation Follow Up	15	start			00:00:00	2017-03-17 11:04:27
1891	Bukedea	HC 8	HC8/HW1	Documentation Follow Up	15	stop	77		00:01:17	2017-03-17 11:05:44
1892	Bukedea	HC 8	HC8/HW1	Documentation Follow Up	16	start			00:00:00	2017-03-17 11:05:57
1893	Bukedea	HC 8	HC8/HW1	Documentation Follow Up	16	stop	4		00:00:04	2017-03-17 11:06:01
1894	Bukedea	HC 8	HC8/HW1	Documentation Follow Up	17	start			00:00:00	2017-03-17 11:06:11
1895	Bukedea	HC 8	HC8/HW1	Documentation Follow Up	17	stop	7		00:00:07	2017-03-17 11:06:18
1896	Bukedea	HC 8	HC8/HW1	Documentation Follow Up	18	start			00:00:00	2017-03-17 11:06:29
1897	Bukedea	HC 8	HC8/HW1	Documentation Follow Up	18	stop	25		00:00:25	2017-03-17 11:06:55
1898	Bukedea	HC 8	HC8/HW1	Documentation Follow Up	19	start			00:00:00	2017-03-17 11:07:30
1899	Bukedea	HC 8	HC8/HW1	Documentation Follow Up	19	stop	101		00:01:41	2017-03-17 11:09:11
1900	Bukedea	HC 8	HC8/HW1	Documentation Follow Up	20	start			00:00:00	2017-03-17 11:09:13
1901	Bukedea	HC 8	HC8/HW1	Documentation Follow Up	20	stop	50		00:00:50	2017-03-17 11:10:03
1902	Bukedea	HC 8	HC8/HW1	Documentation Follow Up	21	start			00:00:00	2017-03-17 11:10:20
1903	Bukedea	HC 8	HC8/HW1	Documentation Follow Up	21	stop	7	271	00:00:07	2017-03-17 11:10:27
1904	Bukedea	HC 8	HC8/HW1	New Child	9				00:00:00	2017-03-17 11:12:43
1905	Bukedea	HC 8	HC8/HW1	Documentation Follow Up	22	start			00:00:00	2017-03-17 11:12:44
1906	Bukedea	HC 8	HC8/HW1	Documentation Follow Up	22	stop	6	6	00:00:06	2017-03-17 11:12:50
1907	Bukedea	HC 8	HC8/HW1	New Child	10				00:00:00	2017-03-17 11:17:37
1908	Bukedea	HC 8	HC8/HW1	Documentation 1st Visit	1	start			00:00:00	2017-03-17 11:17:38
1909	Bukedea	HC 8	HC8/HW1	Documentation 1st Visit	1	stop	361		00:06:01	2017-03-17 11:23:39
1910	Bukedea	HC 8	HC8/HW1	New Child	11				00:00:00	2017-03-17 11:24:55
1911	Bukedea	HC 8	HC8/HW1	Documentation 1st Visit	2	start			00:00:00	2017-03-17 11:24:56
1912	Bukedea	HC 8	HC8/HW1	Documentation 1st Visit	2	stop	11		00:00:11	2017-03-17 11:25:07
1913	Bukedea	HC 8	HC8/HW1	Documentation 1st Visit	3	start			00:00:00	2017-03-17 11:26:06
1914	Bukedea	HC 8	HC8/HW1	Documentation 1st Visit	3	stop	255		00:04:15	2017-03-17 11:30:20
1915	Bukedea	HC 8	HC8/HW1	Documentation 1st Visit	4	start			00:00:00	2017-03-17 11:30:53
1916	Bukedea	HC 8	HC8/HW1	Documentation 1st Visit	4	stop	9		00:00:09	2017-03-17 11:31:03
1917	Bukedea	HC 8	HC8/HW1	New Child	12				00:00:00	2017-03-17 11:31:03
1918	Bukedea	HC 8	HC8/HW1	Documentation 1st Visit	5	start			00:00:00	2017-03-17 11:31:06
1919	Bukedea	HC 8	HC8/HW1	Documentation 1st Visit	5	stop	269		00:04:29	2017-03-17 11:35:35
1920	Bukedea	HC 8	HC8/HW1	New Child	13				00:00:00	2017-03-17 11:35:49
1921	Bukedea	HC 8	HC8/HW1	Documentation Follow Up	23	start			00:00:00	2017-03-17 11:35:50
1922	Bukedea	HC 8	HC8/HW1	Documentation Follow Up	23	stop	224	224	00:03:44	2017-03-17 11:39:34
1923	Bukedea	HC 8	HC8/HW1	New Child	14				00:00:00	2017-03-17 11:53:28
1924	Bukedea	HC 8	HC8/HW1	Documentation Follow Up	24	start			00:00:00	2017-03-17 11:53:53
1925	Bukedea	HC 8	HC8/HW1	Documentation Follow Up	24	stop	138	138	00:02:18	2017-03-17 11:56:11
1926	Bukedea	HC 8	HC8/HW1	New Child	15				00:00:00	2017-03-17 12:02:32
1927	Bukedea	HC 8	HC8/HW1	Documentation Follow Up	25	start			00:00:00	2017-03-17 12:02:35
1928	Bukedea	HC 8	HC8/HW1	Documentation Follow Up	25	stop	95	95	00:01:35	2017-03-17 12:04:10

## Sheet: Pivot, full data set
Summa av Duration Added	Kolumnetiketter
Radetiketter	Documentation Follow Up	Documentation 1st Visit	New Child	Totalsumma
HC 1	4505	1272		5777
HC 2	3316	2743		6059
HC 3	3113	3396		6509
HC 4	5918	2777		8695
HC 5	3136			3136
HC 7	1884	1324		3208
HC 8	1561	905		2466
HC 9	3474	2174		5648
HC 10	3060	326		3386
HC 11	2798	1818		4616
HC 13	3025	553		3578
Totalsumma	35790	17288		53078

## Sheet: Time per facility
		Follow up visit				First visit					Childspecific timing
		Sum of seconds	N of children	Mean time	MM:SS	Sum of seconds	N of children	Mean time	MM:SS		Follow up visit	First visit
Mychild system	HC1	4505	24	187.708	00:03:07	1272	2	636	00:10:36		no	no
	HC2	3316	33	100.485	00:01:40	2743	8	342.875	00:05:42		no	no
	HC3	3113	30	103.767	00:01:43	3396	15	226.4	00:03:46		no	yes
	HC4	5918	33	179.333	00:02:59	2777	8	347.125	00:05:47		no	no
	HC5	3136	20	156.8	00:02:36		0				no
	HC6 (exclude)		40
	HC7	1884	11	171.273	00:02:51	1324	4	331	00:05:31		no	yes
HMIS EPI	HC8	1561	12	130.083	00:02:10	905	3	301.667	00:05:01		yes	yes
	HC9	3474	26	133.615	00:02:13	2174	6	362.333	00:06:02		no	no
	HC10	3060	28	109.286	00:01:49	326	1	326	00:05:26		no	no
	HC11	2798	33	84.7879	00:01:24	1818	7	259.714	00:04:19		yes	yes
	HC12 (exclude)		102
	HC13	3025	16	189.062	00:03:09	553	1	553	00:09:13		yes	yes
	HC14 (exclude)

## Sheet: SPSS input
ID	District (1 Dokolo, 0 Bukedea)	Health facility	N children follow up	Mean time per follow up visit, exact time when possible
1	1	HC 1	1	187.708
2	1	HC 1	2	187.708
3	1	HC 1	3	187.708
4	1	HC 1	4	187.708
5	1	HC 1	5	187.708
6	1	HC 1	6	187.708
7	1	HC 1	7	187.708
8	1	HC 1	8	187.708
9	1	HC 1	9	187.708
10	1	HC 1	10	187.708
11	1	HC 1	11	187.708
12	1	HC 1	12	187.708
13	1	HC 1	13	187.708
14	1	HC 1	14	187.708
15	1	HC 1	15	187.708
16	1	HC 1	16	187.708
17	1	HC 1	17	187.708
18	1	HC 1	18	187.708
19	1	HC 1	19	187.708
20	1	HC 1	20	187.708
21	1	HC 1	21	187.708
22	1	HC 1	22	187.708
23	1	HC 1	23	187.708
24	1	HC 1	24	187.708
25	1	HC 2	1	100.485
26	1	HC 2	2	100.485
27	1	HC 2	3	100.485
28	1	HC 2	4	100.485
29	1	HC 2	5	100.485
30	1	HC 2	6	100.485
31	1	HC 2	7	100.485
32	1	HC 2	8	100.485
33	1	HC 2	9	100.485
34	1	HC 2	10	100.485
35	1	HC 2	11	100.485
36	1	HC 2	12	100.485
37	1	HC 2	13	100.485
38	1	HC 2	14	100.485
39	1	HC 2	15	100.485
40	1	HC 2	16	100.485
41	1	HC 2	17	100.485
42	1	HC 2	18	100.485
43	1	HC 2	19	100.485
44	1	HC 2	20	100.485
45	1	HC 2	21	100.485
46	1	HC 2	22	100.485
47	1	HC 2	23	100.485
48	1	HC 2	24	100.485
49	1	HC 2	25	100.485
50	1	HC 2	26	100.485
51	1	HC 2	27	100.485
52	1	HC 2	28	100.485
53	1	HC 2	29	100.485
54	1	HC 2	30	100.485
55	1	HC 2	31	100.485
56	1	HC 2	32	100.485
57	1	HC 2	33	100.485
58	1	HC 3	1	103.767
59	1	HC 3	2	103.767
60	1	HC 3	3	103.767
61	1	HC 3	4	103.767
62	1	HC 3	5	103.767
63	1	HC 3	6	103.767
64	1	HC 3	7	103.767
65	1	HC 3	8	103.767
66	1	HC 3	9	103.767
67	1	HC 3	10	103.767
68	1	HC 3	11	103.767
69	1	HC 3	12	103.767
70	1	HC 3	13	103.767
71	1	HC 3	14	103.767
72	1	HC 3	15	103.767
73	1	HC 3	16	103.767
74	1	HC 3	17	103.767
75	1	HC 3	18	103.767
76	1	HC 3	19	103.767
77	1	HC 3	20	103.767
78	1	HC 3	21	103.767
79	1	HC 3	22	103.767
80	1	HC 3	23	103.767
81	1	HC 3	24	103.767
82	1	HC 3	25	103.767
83	1	HC 3	26	103.767
84	1	HC 3	27	103.767
85	1	HC 3	28	103.767
86	1	HC 3	29	103.767
87	1	HC 3	30	103.767
88	1	HC 4	1	179.333
89	1	HC 4	2	179.333
90	1	HC 4	3	179.333
91	1	HC 4	4	179.333
92	1	HC 4	5	179.333
93	1	HC 4	6	179.333
94	1	HC 4	7	179.333
95	1	HC 4	8	179.333
96	1	HC 4	9	179.333
97	1	HC 4	10	179.333
98	1	HC 4	11	179.333
99	1	HC 4	12	179.333
100	1	HC 4	13	179.333
101	1	HC 4	14	179.333
102	1	HC 4	15	179.333
103	1	HC 4	16	179.333
104	1	HC 4	17	179.333
105	1	HC 4	18	179.333
106	1	HC 4	19	179.333
107	1	HC 4	20	179.333
108	1	HC 4	21	179.333
109	1	HC 4	22	179.333
110	1	HC 4	23	179.333
111	1	HC 4	24	179.333
112	1	HC 4	25	179.333
113	1	HC 4	26	179.333
114	1	HC 4	27	179.333
115	1	HC 4	28	179.333
116	1	HC 4	29	179.333
117	1	HC 4	30	179.333
118	1	HC 4	31	179.333
119	1	HC 4	32	179.333
120	1	HC 4	33	179.333
121	1	HC 5	1	156.8
122	1	HC 5	2	156.8
123	1	HC 5	3	156.8
124	1	HC 5	4	156.8
125	1	HC 5	5	156.8
126	1	HC 5	6	156.8
127	1	HC 5	7	156.8
128	1	HC 5	8	156.8
129	1	HC 5	9	156.8
130	1	HC 5	10	156.8
131	1	HC 5	11	156.8
132	1	HC 5	12	156.8
133	1	HC 5	13	156.8
134	1	HC 5	14	156.8
135	1	HC 5	15	156.8
136	1	HC 5	16	156.8
137	1	HC 5	17	156.8
138	1	HC 5	18	156.8
139	1	HC 5	19	156.8
140	1	HC 5	20	156.8
141	1	HC 7	1	171.273
142	1	HC 7	2	171.273
143	1	HC 7	3	171.273
144	1	HC 7	4	171.273
145	1	HC 7	5	171.273
146	1	HC 7	6	171.273
147	1	HC 7	7	171.273
148	1	HC 7	8	171.273
149	1	HC 7	9	171.273
150	1	HC 7	10	171.273
151	1	HC 7	11	171.273
152	0	HC 8	1	235
153	0	HC 8	2	110
154	0	HC 8	3	24
155	0	HC 8	4	98
156	0	HC 8	5	224
157	0	HC 8	6	117
158	0	HC 8	7	19
159	0	HC 8	8	271
160	0	HC 8	9	6
161	0	HC 8	10	224
162	0	HC 8	11	138
163	0	HC 8	12	95
164	0	HC 9	1	133.615
165	0	HC 9	2	133.615
166	0	HC 9	3	133.615
167	0	HC 9	4	133.615
168	0	HC 9	5	133.615
169	0	HC 9	6	133.615
170	0	HC 9	7	133.615
171	0	HC 9	8	133.615
172	0	HC 9	9	133.615
173	0	HC 9	10	133.615
174	0	HC 9	11	133.615
175	0	HC 9	12	133.615
176	0	HC 9	13	133.615
177	0	HC 9	14	133.615
178	0	HC 9	15	133.615
179	0	HC 9	16	133.615
180	0	HC 9	17	133.615
181	0	HC 9	18	133.615
182	0	HC 9	19	133.615
183	0	HC 9	20	133.615
184	0	HC 9	21	133.615
185	0	HC 9	22	133.615
186	0	HC 9	23	133.615
187	0	HC 9	24	133.615
188	0	HC 9	25	133.615
189	0	HC 9	26	133.615
190	0	HC 10	1	109.286
191	0	HC 10	2	109.286
192	0	HC 10	3	109.286
193	0	HC 10	4	109.286
194	0	HC 10	5	109.286
195	0	HC 10	6	109.286
196	0	HC 10	7	109.286
197	0	HC 10	8	109.286
198	0	HC 10	9	109.286
199	0	HC 10	10	109.286
200	0	HC 10	11	109.286
201	0	HC 10	12	109.286
202	0	HC 10	13	109.286
203	0	HC 10	14	109.286
204	0	HC 10	15	109.286
205	0	HC 10	16	109.286
206	0	HC 10	17	109.286
207	0	HC 10	18	109.286
208	0	HC 10	19	109.286
209	0	HC 10	20	109.286
210	0	HC 10	21	109.286
211	0	HC 10	22	109.286
212	0	HC 10	23	109.286
213	0	HC 10	24	109.286
214	0	HC 10	25	109.286
215	0	HC 10	26	109.286
216	0	HC 10	27	109.286
217	0	HC 10	28	109.286
218	0	HC 11	1	69
219	0	HC 11	2	23
220	0	HC 11	3	101
221	0	HC 11	4	86
222	0	HC 11	5	41
223	0	HC 11	6	53
224	0	HC 11	7	114
225	0	HC 11	8	60
226	0	HC 11	9	27
227	0	HC 11	10	57
228	0	HC 11	11	57
229	0	HC 11	12	77
230	0	HC 11	13	91
231	0	HC 11	14	94
232	0	HC 11	15	115
233	0	HC 11	16	56
234	0	HC 11	17	25
235	0	HC 11	18	204
236	0	HC 11	19	147
237	0	HC 11	20	178
238	0	HC 11	21	80
239	0	HC 11	22	38
240	0	HC 11	23	48
241	0	HC 11	24	36
242	0	HC 11	25	69
243	0	HC 11	26	58
244	0	HC 11	27	97
245	0	HC 11	28	75
246	0	HC 11	29	91
247	0	HC 11	30	107
248	0	HC 11	31	56
249	0	HC 11	32	41
250	0	HC 11	33	327
251	0	HC 13	1	232
252	0	HC 13	2	333
253	0	HC 13	3	106
254	0	HC 13	4	279
255	0	HC 13	5	405
256	0	HC 13	6	88
257	0	HC 13	7	35
258	0	HC 13	8	49
259	0	HC 13	9	376
260	0	HC 13	10	275
261	0	HC 13	11	242
262	0	HC 13	12	157
263	0	HC 13	13	48
264	0	HC 13	14	205
265	0	HC 13	15	142
266	0	HC 13	16	53
