# Supplementary material for: Assessment of a novel scanner-supported system for processing of child health and immunization data in Uganda
Source: BMC Health Serv Res. 2020 Apr 29;20:367. doi: 10.1186/s12913-020-05242-1 (PMC7191783; doi:10.1186/s12913-020-05242-1)
Supplement: Supplementary file 6 — Additional file 6. Scanned voucher data. Data on all vouchers that were observed, scanned and analysed. Furthermore details about problems are described. [file 12913_2020_5242_MOESM6_ESM.xlsx]

## Sheet: Scanned vouchers
Date	Facility	Child ID	Data control	# ticked voucher	ERROR	MUAC	Z Score	Bcg	Deworming	Dpt1	Dpt2	Dpt3	IPV	Measles 1	OPV0	OPV1	OPV2	OPV3	PCV1	PCV2	PCV 3	RV1	RV2	RV3	Vitamin A	Weight	Weight Status
			0	3	7	green			YES					YES											YES	10	SD1
			0	2	7	green			YES					YES											YES	8	SD0
			0	3	7, 6	green						YES	YES					YES			YES				YES	7.8	SD0
			0	3	7							YES	YES					YES			YES					6
			0	6	1, 6					YES	YES			YES		YES	YES
			0	4	2						YES					YES	YES			YES
			0	2	7		n	YES							YES											4	SD0
			1	3							YES						YES
			1	1										YES												12.7	SD0
			1	2										YES											YES	7.6
			1	3								YES						YES			YES					5.5
			1	2										YES											YES	8
			1	3							YES						YES			YES						5.5
			1	2				YES							YES											3
			1	3								YES						YES			YES					7	SD0
			1	3							YES						YES			YES						4.5	SD1neg
			1	3							YES						YES			YES						5	SD1neg
			1	3						YES						YES			YES							7	SD1
			1	3								YES						YES			YES					7	SD1
			1	2										YES											YES	6.7	SD1neg
			1	3								YES						YES			YES					7.3	SD0
			1	2				YES							YES											3	SD1neg
			1	2										YES											YES	7.5
			1	2				YES							YES											3	SD0
			1	3								YES						YES			YES					7
			1	3								YES						YES			YES					6
			1	3							YES						YES			YES						6.5
			1	3								YES						YES			YES					8
			1	3								YES						YES			YES					8
			1	3							YES						YES			YES						7
			1	3							YES						YES			YES						6
			1	3							YES						YES			YES						7.6
			1	3						YES						YES			YES							4
			1	3								YES						YES			YES					6
			1	3						YES						YES			YES							5
			1	3							YES						YES			YES						5
			1	3						YES						YES			YES							5.7
			1	2				YES							YES											3
			1	3							YES						YES			YES						6.5
			1	3							YES						YES			YES						6.5
			1	2				YES							YES											3
			1	2				YES							YES											3
			1	2				YES							YES											3.6
			1	3							YES						YES			YES						5.5
			1	3						YES						YES			YES							5
			1	3						YES						YES			YES							6.2	SD1
			1	3						YES						YES			YES							4.5	SD1neg
			1	1																					YES	7.8	SD0
			1	1																					YES	5.6	SD2neg
			1	3						YES						YES			YES							5.9	SD1
			1	3							YES						YES			YES						5.5	SD0
			1	3						YES						YES			YES							5.1	SD0
			1	2										YES											YES	7.6	SD0
			1	3								YES						YES			YES					5.9	SD0
			1	3						YES						YES			YES							4.9	SD0
			1	3								YES						YES			YES					6.3	SD0
			1	3							YES						YES			YES						7.5	SD1
			1	3								YES						YES			YES					6	SD0
			1	3							YES						YES			YES						6.4	SD0
			1	3							YES						YES			YES						6	SD1neg
			1	3							YES						YES			YES						5.8	SD0
			1	1										YES
			1	1										YES
			1	1										YES
			1	1										YES
			1	1																					YES
			1	1																					YES
			1	1																					YES
			1	1										YES
			1	1										YES
			1	1																					YES
			1	1										YES
			1	1																					YES
			1	1																					YES
			1	3								YES						YES			YES
			1	3								YES						YES			YES
			1	3								YES						YES			YES
			1	3						YES						YES			YES
			1	3							YES						YES			YES
			1	3							YES						YES			YES
			1	3							YES						YES			YES
			1	3							YES						YES			YES
			1	3								YES						YES			YES
			1	3								YES						YES			YES
			1	3								YES						YES			YES
			1	3								YES						YES			YES
			1	3								YES						YES			YES
			1	3								YES						YES			YES
			1	3								YES						YES			YES
			1	3							YES						YES			YES
			1	3								YES						YES			YES
			1	3								YES						YES			YES
			1	3								YES						YES			YES
			1	3							YES						YES			YES
			1	3								YES						YES			YES
			1	1																					YES
			1	3						YES						YES			YES
			1	3						YES						YES			YES
			1	2				YES							YES
			1	2				YES							YES
			1	2				YES							YES
			1	2				YES							YES
			1	2				YES							YES
			1	2				YES							YES
			1	2				YES							YES
			1	1				YES
			1	2				YES							YES
			1	2				YES							YES
			1	2				YES							YES
			1	2				YES							YES
			1	2				YES							YES
			1	2				YES							YES
			1	1										YES
			1	3						YES						YES			YES
			1	3							YES						YES			YES
			1	4		green			YES					YES											YES	8.1	SD1neg
			1	4	5	green					YES						YES			YES						7.2	SD0
			1	4		green					YES						YES			YES						7
			1	3		green								YES											YES	9	SD0
			1	4		green			YES					YES											YES
			1	4		green			YES					YES											YES	7.4	SD1neg
			1	4		green			YES					YES											YES	7	SD1neg
			1	4		green			YES					YES											YES
			1	4		green						YES						YES			YES					7.8	SD0
			1	4		green					YES						YES			YES						7	SD0
			1	4		green					YES						YES			YES						6
			1	4		green						YES						YES			YES					7.8	SD0
			1	4		green				YES						YES			YES							4.5	SD0
			1	5		green						YES	YES					YES			YES					8.6	SD2
			1	4		green						YES						YES			YES					7	SD0
			1	5		green						YES	YES					YES			YES					5	SD1neg
			1	4		green					YES						YES			YES						6.9	SD0
			1	5		green						YES	YES					YES			YES					6	SD0
			1	4			n				YES						YES			YES						4.4
			1	4		green				YES						YES			YES							5	SD4neg
			1	4		green					YES						YES			YES						6	SD0
			1	3		green					YES						YES									7	SD1
			1	4		green				YES						YES			YES							4	SD0
			1	3				YES							YES											2.5	SD1neg
			1	3		green		YES							YES											4	SD0
			1	5		green						YES	YES					YES			YES					7.5	SD0
			1	3			n	YES							YES											3.5	SD0
			1	3		green		YES							YES											3	SD0
			1	4		green				YES						YES			YES							3.2	SD2neg
			1	4			n			YES						YES			YES							4.6	SD0
			1	4		green				YES						YES			YES							5.2	SD4neg
			1	4		green				YES						YES			YES							5	SD0
			1	3		green				YES						YES										5.1	SD0
			1	2		green		YES																		5.5	SD1
			1	4		green				YES						YES			YES							6	SD1
			1	4		green					YES						YES			YES						5	SD0
			1	4		green					YES						YES			YES						4.4	SD1neg
			1	5		green						YES	YES					YES			YES					9
			1	4		green				YES						YES			YES							3.7
			1	4								YES	YES					YES			YES					6.8
			1	5		green						YES		YES				YES			YES					6.7	SD0
			1	3							YES						YES			YES						5.7	SD0
			1	2		green								YES												7.5	SD2neg
			1	5		green						YES	YES					YES			YES					6.5	SD0
			1	3							YES						YES			YES						5.5	SD0
			1	5		green						YES	YES					YES			YES					9	SD2
			1	5		green						YES	YES					YES			YES					6	SD2neg
			1	3							YES						YES			YES						7.9
			1	1										YES
			1	1																					YES
			1	1										YES
			1	1									YES
			1	2					YES																YES
			1	1										YES
			1	1										YES
			1	4				YES	YES						YES										YES
			1	1																					YES
			1	3								YES						YES			YES
			1	3						YES						YES			YES
			1	2	5			YES							YES
			1	3							YES						YES			YES
			1	3							YES						YES			YES
			1	3							YES						YES			YES
			1	3							YES						YES			YES
			1	2					YES																YES
			1	1										YES
			1	1										YES
			1	4								YES						YES			YES			YES
			1	1																					YES
			1	4								YES						YES			YES			YES
			1	3								YES					YES	YES
			1	3						YES						YES			YES
			1	3								YES						YES			YES
			1	3							YES						YES			YES
			1	3								YES						YES			YES
			1	3								YES						YES			YES
			1	3						YES						YES			YES
			1	3				YES							YES	YES
			1	3						YES						YES			YES
			1	2				YES							YES											3.8
			1	3						YES						YES			YES
			1	2				YES							YES
			1	1																					YES
			1	2				YES							YES
			1	1										YES
			1	2							YES						YES
			1	1				YES
			1	2			n	YES																		6.7
			1	4								YES	YES					YES			YES					5.5
			1	3							YES						YES			YES						5
			1	2		green								YES												9.2	SD0
			1	1										YES												8	SD0
			1	4								YES	YES					YES			YES					7.5	SD1
			1	1					YES																	11	SD0
			1	4								YES	YES					YES			YES					7.2	SD0
			1	4								YES	YES					YES			YES					6.5	SD0
			1	4								YES	YES					YES			YES					6.2	SD0
			1	3						YES						YES			YES							6	SD0
			1	3							YES						YES			YES						6.5	SD0
			1	3							YES						YES			YES						6.1	SD0
			1	2		green																			YES	6.7	SD1neg
			1	3						YES						YES			YES							4	SD1neg
			1	4								YES	YES					YES			YES					7.5	SD1
			1	3						YES						YES			YES							5.5	SD0
			1	3							YES						YES			YES						6	SD1neg
			1	4								YES	YES					YES			YES					6	SD0
			1	2				YES							YES											3	SD0
			1	3								YES						YES			YES					7	SD0
			1	2				YES							YES											4	SD1
			1	4								YES	YES					YES			YES					6	SD0
			1	2		green								YES												9.5	SD0
			1	3	1900-01-06							YES						YES			YES
			1	1	1900-01-06																				YES
			1	3	1900-01-06						YES						YES			YES
			1	3	6							YES						YES			YES
			1	1	6																				YES	8.5	SD0

## Sheet: Description of findings
Data control 1= OK, 0 = ERROR
Weight entered 1 = YES
Many vouchers with same ID, scanned right = 2
ERROR	Definition	Number of wrong ticks	Problem	Date	HC	ID	Comment	After seeing scanned picture
1, 6	data missing, scanned correctly but three vouchers (not identical)	1	BCG missing				3 Vouchers	Scanner missed registering a small tick for BCG
2	crossed out and registered	1	OPV 1 registered although it was crossed out
7, 6	no tick but registered, scanned correctly but double	3	OPV, DPT and PCV registered but not ticked AND ID on two vouchers but voucher scanned right				2 vouchers	OPV, DPT and PCV actually ticked on voucher scan sent by shifo! -> added later on (likely since all other kids got these vaccines at this facility) or we copied wrong
7	no tick but registered	1	PCV registered but not ticked					PCV actually ticked on voucher scan sent by shifo! -> added later on (likely since all other kids got it at this facility) or we copied wrong
7	no tick but registered, probably added later	1	Vitamin A and Deworming registered but not ticket					Vitamin A and Deworming actually ticked on voucher scan sent by shifo! -> added later on (likely since all other kids got VitA+Dew at this facility) or we copied wrong	Tick looks different from the others!
7	no tick but registered, probably added later	1	MUAC registered but not ticket					MUAC actually ticked on voucher scan sent by shifo! -> added later on (likely since all other kids got MUAC at this facility) or we copied wrong
7	no tick but registered, probably added later	1	Z-score registered but not ticket					Z-score actually ticked on voucher scan sent by shifo! -> added later on or we copied wrong
6	scanned correctly but double (not identical)		Voucher registered that we didn’t copy, two vouchers for same id
6	scanned correctly but double (not identical)
5	scanned correctly but double (identical)
5	scanned correctly but double (identical)
